# Supplementary material for: The betainic form of (imidazol-2-yl)phenylphosphinic acid hydrate
Source: Acta Crystallogr Sect E Struct Rep Online. 2010 May 22;66(Pt 6):o1440. doi: 10.1107/S1600536810018337 (PMC2979513; doi:10.1107/S1600536810018337)
Supplement: Supplementary file 2 [file e-66-o1440-Isup2.hkl]

# 
# h,k,l, Fc-squared, Fo-squared, sigma(Fo-squared) and status flag 
# 
data_I
_shelx_title ' O425_50 in P2(1)/n' 
_shelx_refln_list_code          4 
_shelx_F_calc_maximum      106.77 
_exptl_crystal_F_000       472.00 
_reflns_d_resolution_high  0.8089 
 
loop_ 
 _symmetry_equiv_pos_as_xyz 
 'x, y, z' 
 '-x+1/2, y+1/2, -z+1/2' 
 '-x, -y, -z' 
 'x-1/2, -y-1/2, z-1/2' 
 
_cell_length_a     8.5890 
_cell_length_b    12.1091 
_cell_length_c    10.9534 
_cell_angle_alpha  90.000 
_cell_angle_beta  111.766 
_cell_angle_gamma  90.000 
 
_shelx_F_squared_multiplier     1.000 
 
loop_ 
 _refln_index_h 
 _refln_index_k 
 _refln_index_l 
 _refln_F_squared_calc 
 _refln_F_squared_meas 
 _refln_F_squared_sigma 
 _refln_observed_status 
   2   0   0     1944.05     2053.36     16.21 o 
   4   0   0     1967.04     2288.50     38.50 o 
   6   0   0      165.39      143.97      8.02 o 
   8   0   0      138.59      118.72      5.60 o 
   1   1   0       51.40       63.07      6.28 o 
   2   1   0     1071.51     1177.52     11.48 o 
   3   1   0      512.29      535.78      6.52 o 
   4   1   0      936.72      912.17      7.70 o 
   5   1   0      458.46      490.03      6.09 o 
   6   1   0      601.48      574.94      5.55 o 
   7   1   0       11.64       11.85      4.67 o 
   8   1   0      335.72      327.78      7.34 o 
   9   1   0        1.08        0.79      4.80 o 
   0   2   0     5677.08     7682.58     92.55 o 
   1   2   0      841.65      964.34     10.53 o 
   2   2   0      618.40      595.91      8.18 o 
   3   2   0      108.40      116.58      4.19 o 
   4   2   0      436.54      508.61      5.17 o 
   5   2   0        9.75        5.99      4.94 o 
   6   2   0      411.89      389.10      5.66 o 
   7   2   0       31.01       27.41      3.92 o 
   8   2   0        6.73        9.76      5.59 o 
   9   2   0       14.19       15.51      5.76 o 
   1   3   0     5787.37     6590.16     31.58 o 
   2   3   0     1701.37     1921.17     21.52 o 
   3   3   0       65.97       86.95      4.45 o 
   4   3   0     1352.10     1308.17     16.09 o 
   5   3   0       18.87       16.09      4.53 o 
   6   3   0      802.24      820.36      9.59 o 
   7   3   0      111.65      105.18      4.46 o 
   8   3   0       89.71       87.70      4.69 o 
   9   3   0        1.54        1.47      4.83 o 
   0   4   0     3914.02     4490.93     27.71 o 
   1   4   0     1323.52     1510.08     18.47 o 
   2   4   0      394.92      390.25      5.68 o 
   3   4   0      173.12      179.91      4.78 o 
   4   4   0      588.73      528.37      8.61 o 
   5   4   0      280.23      271.33      5.14 o 
   6   4   0        4.09        5.82      4.34 o 
   7   4   0       12.74       14.57      4.54 o 
   8   4   0       97.83      113.18      6.51 o 
   9   4   0        5.30        6.00      5.25 o 
   1   5   0       44.03       34.69      4.19 o 
   2   5   0     1255.25     1342.28     17.32 o 
   3   5   0      233.14      248.99      4.91 o 
   4   5   0      145.90      137.60      5.41 o 
   5   5   0      173.38      155.08      4.36 o 
   6   5   0      603.16      588.68      8.48 o 
   7   5   0      160.49      153.41      4.29 o 
   8   5   0       67.50       69.04      5.34 o 
   9   5   0       41.63       31.32      5.31 o 
   0   6   0        1.08        3.50      6.77 o 
   1   6   0     1127.26     1097.44     10.74 o 
   2   6   0      514.50      463.60      6.36 o 
   3   6   0        4.49        3.17      4.12 o 
   4   6   0       57.52       55.19      4.34 o 
   5   6   0       75.37       77.34      4.97 o 
   6   6   0       68.95       71.82      5.67 o 
   7   6   0        3.25        3.67      4.19 o 
   8   6   0       13.91       11.77      6.86 o 
   1   7   0       97.14       85.02      4.38 o 
   2   7   0       27.47       23.81      5.16 o 
   3   7   0      220.36      226.02      4.84 o 
   4   7   0      422.09      412.95      8.13 o 
   5   7   0      435.46      414.11      6.24 o 
   6   7   0      113.11      112.52      4.88 o 
   7   7   0       93.52       98.80      5.44 o 
   8   7   0      184.96      169.63      8.95 o 
   0   8   0     3564.10     3888.90     40.97 o 
   1   8   0      327.63      345.65      5.24 o 
   2   8   0       79.71       74.43      4.42 o 
   3   8   0      564.58      549.69      7.23 o 
   4   8   0       39.73       34.08      5.43 o 
   5   8   0      119.80      120.86      4.73 o 
   6   8   0      154.00      147.68      4.35 o 
   7   8   0      139.26      152.45      5.63 o 
   8   8   0       15.98       14.46      5.75 o 
   1   9   0      300.97      317.01      5.04 o 
   2   9   0      589.27      592.65      5.95 o 
   3   9   0      172.71      170.40      4.84 o 
   4   9   0      578.36      571.68     13.17 o 
   5   9   0      534.07      531.46     13.46 o 
   6   9   0      271.01      289.66      5.90 o 
   7   9   0       63.19       69.24      6.55 o 
   0  10   0     1086.01     1074.04      8.83 o 
   1  10   0      132.55      125.05      4.76 o 
   2  10   0      372.60      365.29      6.04 o 
   3  10   0      215.24      217.41      5.32 o 
   4  10   0       28.15       24.72      4.43 o 
   5  10   0       12.02       13.30      6.43 o 
   6  10   0       20.98       23.33      4.92 o 
   7  10   0       78.21       60.89      5.64 o 
   1  11   0      100.25       97.59      4.53 o 
   2  11   0       22.40       19.44      3.72 o 
   3  11   0       59.76       61.05      4.77 o 
   4  11   0      334.44      362.65      7.10 o 
   5  11   0      195.46      212.74      6.99 o 
   6  11   0       23.98       26.40      5.16 o 
   0  12   0       65.89       61.50      5.43 o 
   1  12   0       81.49       82.06      4.19 o 
   2  12   0       15.44       16.62      6.15 o 
   3  12   0        9.92       14.13      4.87 o 
   4  12   0       49.23       47.08      5.88 o 
   5  12   0       33.46       31.80      5.37 o 
   1  13   0        3.79        7.99      5.74 o 
   2  13   0       79.43       78.14      6.05 o 
   3  13   0       12.75       17.52      6.11 o 
   4  13   0      244.74      220.97      8.28 o 
   0  14   0        0.16        0.92      6.51 o 
   1  14   0      366.72      369.24      6.32 o 
   2  14   0       32.41       38.61      5.97 o 
   3  14   0        0.32       -0.58      6.48 o 
  -9   0   1        4.62        6.01      6.31 o 
  -7   0   1      168.51      161.90      5.86 o 
  -5   0   1       16.66       17.70      5.17 o 
  -3   0   1     1126.94     1044.35     16.88 o 
   1   0   1     1329.23     1602.77     17.86 o 
   3   0   1      665.07      568.37      8.06 o 
   5   0   1       40.61       47.58      5.71 o 
   7   0   1       25.08       20.64      5.91 o 
   9   0   1      524.91      526.17      9.26 o 
 -10   1   1       16.52       13.36      7.07 o 
  -9   1   1       42.22       53.06      4.62 o 
  -8   1   1        3.90        4.47      4.08 o 
  -7   1   1      363.40      331.63      4.51 o 
  -6   1   1      296.29      288.21      4.58 o 
  -5   1   1      497.10      405.21      5.54 o 
  -4   1   1      510.57      542.52      6.21 o 
  -3   1   1     1364.56     1434.37     15.37 o 
  -2   1   1     6142.51     6878.19    106.74 o 
  -1   1   1      134.12      199.55      7.24 o 
   0   1   1      215.07      247.34      9.64 o 
   2   1   1     1473.39     1648.52     12.39 o 
   3   1   1     1039.37     1070.00      9.57 o 
   4   1   1      214.18      186.42      4.82 o 
   5   1   1      384.62      337.17      5.36 o 
   6   1   1        0.08       -1.95      4.15 o 
   7   1   1      724.01      666.83      8.44 o 
   8   1   1        1.30        2.64      4.77 o 
   9   1   1        0.77        1.03      4.87 o 
 -10   2   1       32.00       33.99     11.35 o 
  -9   2   1       53.93       49.91      5.33 o 
  -8   2   1       11.54       12.56      4.11 o 
  -7   2   1      498.77      480.12      8.11 o 
  -6   2   1        6.91        7.17      4.43 o 
  -5   2   1      859.78      844.07      9.44 o 
  -4   2   1       76.37       82.31      3.82 o 
  -3   2   1      461.47      389.67      5.80 o 
  -2   2   1        2.65        0.56      4.80 o 
  -1   2   1     1628.58     2014.99     16.95 o 
   0   2   1     1031.82     1239.74     12.08 o 
   1   2   1     3652.17     4268.11     51.00 o 
   2   2   1      198.60      223.91      5.90 o 
   3   2   1      969.15     1102.68     10.19 o 
   4   2   1        0.79        0.74      3.33 o 
   5   2   1       56.94       68.26      4.49 o 
   6   2   1       18.87       20.10      4.04 o 
   7   2   1      113.34      123.40      4.50 o 
   8   2   1      154.03      156.72      5.17 o 
   9   2   1      141.50      134.29      5.52 o 
  -9   3   1       28.48       32.25      4.92 o 
  -8   3   1        5.81        0.00      4.14 o 
  -7   3   1      438.31      399.14      5.04 o 
  -6   3   1       65.73       62.62      4.98 o 
  -5   3   1      202.01      178.56      4.70 o 
  -4   3   1      133.11      134.39      4.20 o 
  -3   3   1        6.87        9.54      4.23 o 
  -2   3   1     1061.23     1160.02     20.05 o 
  -1   3   1     1372.35     1616.49     17.32 o 
   0   3   1     5105.37     6305.88     36.43 o 
   1   3   1     1177.49     1211.29     16.63 o 
   2   3   1      279.64      227.40      5.33 o 
   3   3   1     2254.77     2256.51     26.80 o 
   4   3   1     1231.99     1254.02     15.03 o 
   5   3   1      924.30      884.14     11.33 o 
   6   3   1       24.76       25.38      4.37 o 
   7   3   1      244.71      230.50      5.09 o 
   8   3   1       22.77       26.11      5.73 o 
   9   3   1        1.25        1.65      5.82 o 
  -9   4   1      193.69      204.72      6.80 o 
  -8   4   1       18.25       20.95      5.21 o 
  -7   4   1      422.86      382.77      4.97 o 
  -6   4   1        9.38        7.93      4.41 o 
  -5   4   1      112.51       88.62      4.41 o 
  -4   4   1       61.49       51.04      4.14 o 
  -3   4   1       40.34       28.17      3.95 o 
  -2   4   1       11.85       14.61      3.70 o 
  -1   4   1      993.74     1022.76      8.59 o 
   0   4   1       38.50       37.69      4.65 o 
   1   4   1        3.75        7.10      4.47 o 
   2   4   1       27.95       39.50      4.33 o 
   3   4   1      621.46      596.37      8.83 o 
   4   4   1        0.13        4.44      3.95 o 
   5   4   1       46.74       42.79      4.52 o 
   6   4   1       25.80       33.94      4.36 o 
   7   4   1       18.39       20.21      4.17 o 
   8   4   1        0.24        0.49      4.79 o 
   9   4   1        0.49        3.33      7.06 o 
  -9   5   1       82.07       73.55      7.49 o 
  -8   5   1        2.69        3.29      4.80 o 
  -7   5   1     1092.43     1072.47     17.08 o 
  -6   5   1       57.58       56.05      4.48 o 
  -5   5   1      230.45      217.20      5.42 o 
  -4   5   1      723.30      768.52     12.46 o 
  -3   5   1      442.31      444.20      9.06 o 
  -2   5   1       19.67       16.48      3.69 o 
  -1   5   1      297.17      281.81      5.00 o 
   0   5   1      406.46      426.20      5.95 o 
   1   5   1       25.22       38.42      4.15 o 
   2   5   1      266.34      305.92      4.53 o 
   3   5   1      312.91      279.20      5.10 o 
   4   5   1      361.09      324.29      5.53 o 
   5   5   1      156.96      140.51      5.22 o 
   6   5   1       58.64       51.68      4.06 o 
   7   5   1        0.02        3.09      4.59 o 
   8   5   1        1.55        1.78      4.81 o 
  -9   6   1        0.09       -0.16      5.51 o 
  -8   6   1       33.81       34.69      5.26 o 
  -7   6   1      119.37      102.40      4.47 o 
  -6   6   1      108.44      113.72      5.23 o 
  -5   6   1      337.91      327.82      5.42 o 
  -4   6   1      122.29      125.87      4.88 o 
  -3   6   1      200.46      164.48      4.51 o 
  -2   6   1      368.64      343.87      4.87 o 
  -1   6   1      317.86      304.66      5.01 o 
   0   6   1       28.34       33.51      3.99 o 
   1   6   1      948.51      978.46     10.60 o 
   2   6   1       21.21       16.02      4.55 o 
   3   6   1        0.87        2.22      4.23 o 
   4   6   1        0.37        0.17      4.86 o 
   5   6   1        0.02        1.14      4.50 o 
   6   6   1       18.13       17.32      3.66 o 
   7   6   1      139.19      160.72      6.35 o 
   8   6   1        8.90        8.27      5.24 o 
  -8   7   1       34.38       38.70      5.32 o 
  -7   7   1      213.23      229.91      6.46 o 
  -6   7   1      591.90      583.16      5.90 o 
  -5   7   1      315.32      297.65      5.47 o 
  -4   7   1       87.98       83.28      5.63 o 
  -3   7   1      211.73      201.23      5.10 o 
  -2   7   1      733.48      824.43     11.68 o 
  -1   7   1        3.51        7.82      3.44 o 
   0   7   1       44.61       41.79      3.75 o 
   1   7   1      537.98      537.89      5.81 o 
   2   7   1      261.14      252.48      6.07 o 
   3   7   1      809.64      817.39     11.06 o 
   4   7   1      778.01      775.26      8.54 o 
   5   7   1      431.62      422.82      8.38 o 
   6   7   1      294.20      287.69      9.33 o 
   7   7   1      263.74      266.32      6.37 o 
   8   7   1       11.33       14.16      5.35 o 
  -8   8   1       32.30       24.98      5.38 o 
  -7   8   1       44.32       42.39      4.94 o 
  -6   8   1      110.46      103.85      4.18 o 
  -5   8   1      217.24      204.82      4.80 o 
  -4   8   1      245.42      234.11      4.84 o 
  -3   8   1     1660.26     1715.72     19.06 o 
  -2   8   1        0.22        0.45      4.22 o 
  -1   8   1      709.84      716.88      7.26 o 
   0   8   1      325.76      313.44      5.46 o 
   1   8   1       15.44       18.40      4.04 o 
   2   8   1      160.24      162.32      5.68 o 
   3   8   1        3.01        2.81      4.26 o 
   4   8   1        1.66        1.63      4.52 o 
   5   8   1       66.17       65.68      4.41 o 
   6   8   1       81.47       85.87      5.03 o 
   7   8   1        1.84       -0.81      5.24 o 
  -8   9   1       13.23       11.17      6.03 o 
  -7   9   1      205.30      198.20      6.33 o 
  -6   9   1      122.17      133.37      5.48 o 
  -5   9   1       82.26       81.51      4.60 o 
  -4   9   1       29.72       31.72      5.03 o 
  -3   9   1      103.36      104.39      4.67 o 
  -2   9   1      146.12      137.46      5.20 o 
  -1   9   1      191.93      188.99      4.99 o 
   0   9   1       20.62       25.72      5.01 o 
   1   9   1      460.62      469.79      6.00 o 
   2   9   1        8.20        7.63      4.83 o 
   3   9   1      152.54      142.15      4.68 o 
   4   9   1      989.07      970.18     17.30 o 
   5   9   1       63.70       67.14      4.97 o 
   6   9   1       24.88       29.00      5.54 o 
   7   9   1      142.37      138.42      6.95 o 
  -7  10   1        1.61        1.58      5.77 o 
  -6  10   1        7.58       13.80      5.23 o 
  -5  10   1        9.40        9.73      5.26 o 
  -4  10   1       97.48       88.77      4.83 o 
  -3  10   1      355.10      344.85      5.17 o 
  -2  10   1       36.62       36.40      4.89 o 
  -1  10   1      465.95      474.44      5.92 o 
   0  10   1       50.17       45.05      5.52 o 
   1  10   1      649.04      648.86      6.66 o 
   2  10   1      419.41      403.55      6.82 o 
   3  10   1       68.71       68.14      4.43 o 
   4  10   1       44.12       42.26      4.17 o 
   5  10   1       41.23       46.05      6.50 o 
   6  10   1       43.54       37.74      5.40 o 
  -6  11   1       80.63       76.07      6.00 o 
  -5  11   1        0.01        1.38      4.98 o 
  -4  11   1      160.03      162.70      5.46 o 
  -3  11   1        0.09        1.12      4.04 o 
  -2  11   1        3.14        2.61      4.22 o 
  -1  11   1       10.71       11.57      3.99 o 
   0  11   1        7.16        3.61      4.49 o 
   1  11   1      515.85      515.08      5.88 o 
   2  11   1        4.13        5.00      4.65 o 
   3  11   1      191.51      183.26      5.52 o 
   4  11   1       69.82       76.38      6.18 o 
   5  11   1      107.43      122.23      6.03 o 
   6  11   1      113.86      115.96      6.46 o 
  -6  12   1        1.88       -1.82      7.95 o 
  -5  12   1        0.33        2.67      5.07 o 
  -4  12   1      242.82      268.84      5.87 o 
  -3  12   1      236.77      259.76      6.09 o 
  -2  12   1      184.30      191.92      6.60 o 
  -1  12   1      121.25      113.78      5.46 o 
   0  12   1       21.11       22.26      4.27 o 
   1  12   1        6.67        9.36      4.82 o 
   2  12   1       94.59       94.53      5.54 o 
   3  12   1      112.90      116.57      6.04 o 
   4  12   1        8.51        7.91      5.29 o 
   5  12   1       42.64       41.41      5.97 o 
  -5  13   1        2.49        0.86      6.49 o 
  -4  13   1       88.92       87.40      6.07 o 
  -3  13   1      107.09       96.69      6.09 o 
  -2  13   1       17.88       19.12      5.83 o 
  -1  13   1        0.57       -1.23      4.56 o 
   0  13   1      300.89      329.58      6.01 o 
   1  13   1        5.08        5.84      5.25 o 
   2  13   1       16.29       20.66      5.34 o 
   3  13   1        1.68        5.87      5.78 o 
   4  13   1        7.50        7.51      5.87 o 
  -3  14   1      128.80      123.92      7.17 o 
  -2  14   1      191.01      191.16      6.90 o 
  -1  14   1       20.99       24.69      6.58 o 
   0  14   1       57.05       66.23      5.76 o 
   1  14   1        0.45        1.90      5.83 o 
   2  14   1       60.53       54.90      6.32 o 
   3  14   1       82.38       87.98     23.20 o 
 -10   0   2       72.32       61.51      9.36 o 
  -8   0   2      423.08      426.65     11.19 o 
  -6   0   2      253.39      242.65      8.45 o 
  -4   0   2      722.15      644.75      9.97 o 
  -2   0   2     2251.93     2569.75     55.43 o 
   0   0   2        3.80       11.44      9.06 o 
   2   0   2       71.81       42.09      7.75 o 
   4   0   2      446.04      441.60      7.24 o 
   6   0   2       74.95       81.68      6.92 o 
   8   0   2      539.26      599.03      9.69 o 
 -10   1   2      111.62       96.56      5.26 o 
  -9   1   2        5.53       12.17      6.30 o 
  -8   1   2       35.51       35.47      4.06 o 
  -7   1   2      104.31      105.51      4.77 o 
  -6   1   2      222.44      207.86      5.06 o 
  -5   1   2      191.04      178.72      4.59 o 
  -4   1   2       78.20       70.59      4.14 o 
  -3   1   2        4.51        2.40      4.20 o 
  -2   1   2    10341.87    11634.10    168.43 o 
  -1   1   2      208.52      216.98      8.03 o 
   0   1   2      331.75      389.33      9.47 o 
   1   1   2      238.28      241.32      6.93 o 
   2   1   2       89.07      114.87      5.20 o 
   3   1   2      210.56      236.03      4.52 o 
   4   1   2     1145.83     1136.32     10.06 o 
   5   1   2      353.75      357.69      5.72 o 
   6   1   2      397.24      376.12      5.20 o 
   7   1   2       82.76       81.39      4.37 o 
   8   1   2        1.81        5.08      5.71 o 
   9   1   2        0.76        2.07      6.70 o 
 -10   2   2        1.57        4.79      5.44 o 
  -9   2   2        8.14        8.35      5.68 o 
  -8   2   2       10.87        9.55      4.52 o 
  -7   2   2       19.82       24.21      4.04 o 
  -6   2   2     1310.75     1294.27      9.41 o 
  -5   2   2      240.38      274.67      5.18 o 
  -4   2   2      215.28      160.09      4.45 o 
  -3   2   2     1528.38     1641.80     21.94 o 
  -2   2   2     9375.89    10037.96    124.16 o 
  -1   2   2     6873.96     8213.21    108.46 o 
   0   2   2    10711.91    13318.40    140.61 o 
   1   2   2     1120.06     1273.90     12.95 o 
   2   2   2      658.97      725.96      8.02 o 
   3   2   2      849.01      847.71     10.39 o 
   4   2   2     1260.49     1365.35      9.81 o 
   5   2   2      101.67      109.66      5.10 o 
   6   2   2      259.13      257.61      4.95 o 
   7   2   2        1.49        3.64      4.50 o 
   8   2   2       95.93       99.96      5.92 o 
   9   2   2        0.03        0.33      6.46 o 
 -10   3   2      156.21      183.21      6.86 o 
  -9   3   2        6.89        5.00      4.65 o 
  -8   3   2      226.89      223.45      5.09 o 
  -7   3   2      310.45      311.11      5.22 o 
  -6   3   2        0.92        2.65      4.42 o 
  -5   3   2      101.35      100.66      5.02 o 
  -4   3   2       12.56       10.27      3.76 o 
  -3   3   2      374.09      374.65      7.05 o 
  -2   3   2        6.26        8.71      4.57 o 
  -1   3   2     1315.57     1596.45     13.30 o 
   0   3   2     1955.68     2143.40     20.31 o 
   1   3   2      154.91      135.14      5.02 o 
   2   3   2      192.77      168.01      4.71 o 
   3   3   2      193.50      203.32      4.75 o 
   4   3   2      408.43      377.97      6.10 o 
   5   3   2      259.19      257.28      5.89 o 
   6   3   2      337.00      316.89      5.03 o 
   7   3   2       32.83       32.27      4.59 o 
   8   3   2       54.33       48.70      5.80 o 
  -9   4   2        3.84        5.05      5.00 o 
  -8   4   2       86.79       87.72      4.32 o 
  -7   4   2        0.43        2.42      5.18 o 
  -6   4   2      874.01      835.03     10.73 o 
  -5   4   2       34.38       36.63      4.63 o 
  -4   4   2        0.23        4.85      4.02 o 
  -3   4   2      338.05      334.16      5.19 o 
  -2   4   2      419.30      512.35      6.39 o 
  -1   4   2     1136.23     1293.56     15.20 o 
   0   4   2    11400.38    13497.29     70.33 o 
   1   4   2      125.13      119.97      4.69 o 
   2   4   2       12.77       11.42      4.24 o 
   3   4   2      190.58      196.03      4.37 o 
   4   4   2     1915.90     1947.49     29.33 o 
   5   4   2       11.89       17.98      4.36 o 
   6   4   2       56.31       57.56      4.75 o 
   7   4   2       22.57       28.06      4.82 o 
   8   4   2      102.73      108.71      5.55 o 
  -9   5   2        3.55        3.76      5.24 o 
  -8   5   2      351.97      386.55      8.12 o 
  -7   5   2        0.93        1.74      4.17 o 
  -6   5   2       63.91       62.08      4.56 o 
  -5   5   2      592.65      620.30      8.89 o 
  -4   5   2       23.73       29.20      4.66 o 
  -3   5   2     1706.15     1689.89     26.77 o 
  -2   5   2      413.33      380.98      6.03 o 
  -1   5   2     1473.81     1603.26     19.17 o 
   0   5   2     2004.69     1984.37     10.27 o 
   1   5   2      389.18      445.67      7.77 o 
   2   5   2      958.26      950.27     17.95 o 
   3   5   2        1.90        0.83      4.95 o 
   4   5   2      234.14      220.40      5.03 o 
   5   5   2       66.70       63.34      4.49 o 
   6   5   2       59.73       56.95      4.49 o 
   7   5   2        9.75       12.16      6.81 o 
   8   5   2       12.28       14.40      5.11 o 
  -9   6   2       11.29        6.26      5.31 o 
  -8   6   2       22.35       26.65      6.41 o 
  -7   6   2        1.76        7.65      5.09 o 
  -6   6   2     1249.14     1217.49     18.58 o 
  -5   6   2      188.38      179.59      4.88 o 
  -4   6   2      261.38      265.12      5.63 o 
  -3   6   2      549.04      604.61      5.96 o 
  -2   6   2      348.76      362.87      5.08 o 
  -1   6   2       64.47       67.14      4.09 o 
   0   6   2     2847.10     2950.05     18.02 o 
   1   6   2      111.10      105.04      4.51 o 
   2   6   2       34.61       38.80      5.17 o 
   3   6   2      394.40      396.50      8.03 o 
   4   6   2      608.48      571.46      9.53 o 
   5   6   2      818.48      787.03     11.96 o 
   6   6   2      114.06      108.76      3.93 o 
   7   6   2       94.02       89.09      5.96 o 
   8   6   2        7.70        7.70      4.97 o 
  -9   7   2       13.63       12.63      6.49 o 
  -8   7   2       86.43       87.55      5.64 o 
  -7   7   2        3.39        3.87      5.14 o 
  -6   7   2      137.74      137.35      4.62 o 
  -5   7   2       97.73       89.62      4.32 o 
  -4   7   2       11.37       13.06      4.90 o 
  -3   7   2      277.95      297.35      5.40 o 
  -2   7   2      565.44      555.00      6.49 o 
  -1   7   2      320.34      320.18      5.39 o 
   0   7   2      731.20      707.99      7.98 o 
   1   7   2      932.23     1091.67     13.72 o 
   2   7   2       51.31       47.68      4.69 o 
   3   7   2       13.59        8.84      4.91 o 
   4   7   2      993.16      963.36     20.77 o 
   5   7   2      815.33      806.40      8.92 o 
   6   7   2       57.36       61.23      5.35 o 
   7   7   2        0.06        0.57      5.72 o 
  -8   8   2       32.09       31.87      4.95 o 
  -7   8   2      170.47      186.52      5.65 o 
  -6   8   2      361.58      347.97      8.64 o 
  -5   8   2       49.20       49.18      4.11 o 
  -4   8   2     1304.91     1292.91     20.20 o 
  -3   8   2       92.94       91.50      5.15 o 
  -2   8   2        3.69       -1.23      5.29 o 
  -1   8   2      238.84      237.74      5.46 o 
   0   8   2       12.04       12.76      5.30 o 
   1   8   2      558.97      584.60      8.97 o 
   2   8   2        2.47        3.61      5.15 o 
   3   8   2        5.97        4.63      4.06 o 
   4   8   2      375.82      356.43     10.10 o 
   5   8   2      220.95      202.79      4.78 o 
   6   8   2      155.61      161.50      5.86 o 
   7   8   2        7.89        6.25      4.91 o 
  -8   9   2        3.94        2.05      6.63 o 
  -7   9   2        6.94       10.76      5.22 o 
  -6   9   2        0.23        2.17      4.81 o 
  -5   9   2       39.34       39.19      4.70 o 
  -4   9   2        1.20        1.32      4.50 o 
  -3   9   2       30.57       28.31      4.31 o 
  -2   9   2     1067.62     1040.28     11.87 o 
  -1   9   2      270.23      273.39      4.88 o 
   0   9   2      123.82      111.21      5.74 o 
   1   9   2      144.68      142.57      5.21 o 
   2   9   2      132.81      124.67      4.82 o 
   3   9   2       37.97       35.27      3.91 o 
   4   9   2      219.95      224.99      4.82 o 
   5   9   2       38.27       33.53      5.07 o 
   6   9   2       36.01       38.03      5.84 o 
   7   9   2        9.19        7.64      7.10 o 
  -7  10   2       19.82       21.67      5.85 o 
  -6  10   2       75.95       82.12      5.93 o 
  -5  10   2        0.02        1.52      4.76 o 
  -4  10   2       36.79       37.69      4.72 o 
  -3  10   2       11.07       10.43      3.99 o 
  -2  10   2      268.59      266.98      4.79 o 
  -1  10   2      207.68      208.31      4.97 o 
   0  10   2        0.01       -1.36      4.36 o 
   1  10   2      171.27      168.81      5.67 o 
   2  10   2       47.50       43.68      4.77 o 
   3  10   2      289.08      276.99      6.98 o 
   4  10   2        6.98        7.93      5.24 o 
   5  10   2       26.12       29.78      5.26 o 
   6  10   2       21.95       24.09      5.58 o 
  -7  11   2       10.51        4.08      7.15 o 
  -6  11   2       11.71       17.17      5.80 o 
  -5  11   2       18.34       17.47      5.27 o 
  -4  11   2      150.83      158.13      5.66 o 
  -3  11   2        0.50        1.38      4.37 o 
  -2  11   2       10.92       10.41      4.96 o 
  -1  11   2      104.96      103.60      5.44 o 
   0  11   2      846.79      827.52      9.72 o 
   1  11   2        3.13        4.31      4.65 o 
   2  11   2      161.25      151.50      6.68 o 
   3  11   2        1.51       -3.14      5.44 o 
   4  11   2      174.56      177.76      9.76 o 
   5  11   2      190.98      187.11     11.68 o 
  -6  12   2       35.15       36.08      6.87 o 
  -5  12   2       94.39       92.65      5.18 o 
  -4  12   2      121.69      122.09      5.62 o 
  -3  12   2      244.28      267.10      6.11 o 
  -2  12   2      138.57      141.30      5.90 o 
  -1  12   2      323.36      323.43      5.65 o 
   0  12   2       43.71       50.17      4.87 o 
   1  12   2        0.23       -3.54      5.77 o 
   2  12   2       13.54       14.54      5.79 o 
   3  12   2       32.90       32.84      4.91 o 
   4  12   2        4.74        3.79      5.25 o 
   5  12   2       20.12       15.56      7.16 o 
  -5  13   2      174.90      168.73      6.51 o 
  -4  13   2        5.40        3.80      5.32 o 
  -3  13   2      101.14       98.70      5.21 o 
  -2  13   2       13.42       11.67      5.32 o 
  -1  13   2      305.20      342.30      6.06 o 
   0  13   2        1.90        0.51      4.89 o 
   1  13   2       12.03       22.53      6.11 o 
   2  13   2       15.20       24.01      5.33 o 
   3  13   2       46.06       35.90      5.45 o 
   4  13   2       48.65       54.34      8.08 o 
  -3  14   2      152.78      177.05      6.20 o 
  -2  14   2        1.99        0.23      5.33 o 
  -1  14   2        0.17       -3.24      6.13 o 
   0  14   2        0.61        0.12      5.13 o 
   1  14   2        4.39        3.51      5.13 o 
   2  14   2       13.13       13.95      7.14 o 
  -9   0   3      293.37      319.04      8.33 o 
  -7   0   3     2452.46     2389.67     37.43 o 
  -5   0   3      853.76      759.92     21.45 o 
  -3   0   3     4211.95     4541.33     93.43 o 
  -1   0   3       27.57       22.66     10.11 o 
   1   0   3     2293.34     2523.97     18.85 o 
   3   0   3      786.87      778.82      8.31 o 
   5   0   3      587.77      584.02     10.14 o 
   7   0   3       79.14       85.86      7.55 o 
 -10   1   3        0.07        1.18      5.49 o 
  -9   1   3        2.46        5.45      5.67 o 
  -8   1   3        0.02        0.17      3.86 o 
  -7   1   3       38.83       36.47      4.16 o 
  -6   1   3      305.84      288.14      5.20 o 
  -5   1   3       11.26        8.04      4.22 o 
  -4   1   3      834.69      795.54     10.82 o 
  -3   1   3     3006.83     3228.78     48.01 o 
  -2   1   3     2071.64     2382.46     46.01 o 
  -1   1   3     3084.83     3722.76     67.82 o 
   0   1   3     1282.71     1439.00     15.84 o 
   1   1   3      394.58      335.04      6.33 o 
   2   1   3     1140.51     1227.68      8.29 o 
   3   1   3      224.21      194.89      4.43 o 
   4   1   3       32.97       24.75      4.95 o 
   5   1   3       89.99       79.66      4.26 o 
   6   1   3       96.24       95.07      4.84 o 
   7   1   3       47.26       58.99      5.54 o 
   8   1   3        0.89        1.26      5.74 o 
 -10   2   3        0.99        0.83      5.50 o 
  -9   2   3       73.41       84.50      5.35 o 
  -8   2   3      124.23      121.18      4.33 o 
  -7   2   3     1135.58     1092.58     14.11 o 
  -6   2   3       57.53       51.02      5.59 o 
  -5   2   3      194.00      178.59      4.64 o 
  -4   2   3     1219.27     1252.81     16.01 o 
  -3   2   3      100.93       64.99      4.82 o 
  -2   2   3      683.53      701.21     12.59 o 
  -1   2   3      705.52      811.08     12.51 o 
   0   2   3      252.06      274.04      8.03 o 
   1   2   3      142.07      168.00      5.09 o 
   2   2   3       12.25       16.26      4.67 o 
   3   2   3      524.34      490.81      5.27 o 
   4   2   3        1.06        3.55      4.87 o 
   5   2   3      201.23      197.36      5.72 o 
   6   2   3       55.47       51.99      4.48 o 
   7   2   3       51.98       59.22      5.78 o 
   8   2   3       94.26       80.65      5.51 o 
 -10   3   3       13.60       13.85      5.76 o 
  -9   3   3        0.57        0.20      5.40 o 
  -8   3   3       62.70       68.35      4.71 o 
  -7   3   3      137.98      123.34      4.67 o 
  -6   3   3      857.90      859.93      8.48 o 
  -5   3   3        1.79       -0.22      5.58 o 
  -4   3   3     3275.00     3258.66     47.25 o 
  -3   3   3     2544.82     2507.85     34.63 o 
  -2   3   3     2670.96     2999.02     51.26 o 
  -1   3   3      903.51      915.10      9.27 o 
   0   3   3        2.61        5.09      4.99 o 
   1   3   3      829.51      868.24     11.06 o 
   2   3   3       89.03       72.51      4.04 o 
   3   3   3      185.26      157.03      5.72 o 
   4   3   3      364.74      335.07      5.33 o 
   5   3   3        5.55        7.82      5.29 o 
   6   3   3       46.47       41.25      4.45 o 
   7   3   3       35.39       35.43      6.04 o 
   8   3   3       50.12       53.66      5.46 o 
 -10   4   3        1.24        0.81      6.72 o 
  -9   4   3      174.39      184.66      5.46 o 
  -8   4   3       51.62       47.03      4.01 o 
  -7   4   3      632.52      613.88      8.74 o 
  -6   4   3       27.76       21.49      5.45 o 
  -5   4   3      558.06      520.96      8.94 o 
  -4   4   3       22.14       21.65      3.89 o 
  -3   4   3      126.48      110.19      4.51 o 
  -2   4   3      185.66      173.78      5.01 o 
  -1   4   3     3349.11     3821.62     25.23 o 
   0   4   3       23.54       15.71      4.40 o 
   1   4   3      122.48       99.86      4.31 o 
   2   4   3       95.70       99.53      4.06 o 
   3   4   3      715.68      710.12      8.04 o 
   4   4   3       29.44       24.43      4.68 o 
   5   4   3      662.10      663.32      8.33 o 
   6   4   3        0.50       -1.54      5.03 o 
   7   4   3      217.46      224.28      5.37 o 
   8   4   3        0.03       -1.02      4.90 o 
  -9   5   3        0.24       -2.48      5.22 o 
  -8   5   3        3.97        5.76      5.73 o 
  -7   5   3      313.44      292.56      4.82 o 
  -6   5   3       35.21       30.55      4.46 o 
  -5   5   3        1.52       -3.08      5.17 o 
  -4   5   3       36.88       32.16      5.13 o 
  -3   5   3       24.45       18.29      3.94 o 
  -2   5   3      377.14      381.30      5.80 o 
  -1   5   3      438.79      409.59      5.91 o 
   0   5   3     1396.11     1326.29     17.88 o 
   1   5   3     7774.47     8271.42    108.38 o 
   2   5   3       67.83       56.08      4.75 o 
   3   5   3     1650.77     1672.17     27.93 o 
   4   5   3      117.90      113.22      4.74 o 
   5   5   3        2.14        6.57      4.85 o 
   6   5   3        0.00        1.51      4.10 o 
   7   5   3        0.03       -0.49      4.99 o 
   8   5   3      103.69      112.83      6.29 o 
  -9   6   3      102.89      110.53      6.68 o 
  -8   6   3      269.16      283.68      6.91 o 
  -7   6   3      557.15      549.36      9.42 o 
  -6   6   3      134.48      133.42      4.68 o 
  -5   6   3       39.84       33.55      4.19 o 
  -4   6   3      164.62      156.55      4.67 o 
  -3   6   3      433.97      468.55      7.68 o 
  -2   6   3        2.29        1.91      4.49 o 
  -1   6   3       29.18       24.98      4.00 o 
   0   6   3        7.74        7.79      4.30 o 
   1   6   3       23.01       28.22      4.94 o 
   2   6   3      105.80       87.26      5.21 o 
   3   6   3      583.08      598.91      5.84 o 
   4   6   3       68.51       52.55      5.46 o 
   5   6   3      248.93      248.00      4.57 o 
   6   6   3      185.22      181.69      5.62 o 
   7   6   3       21.87       27.25      4.91 o 
  -9   7   3       56.37       64.32      6.84 o 
  -8   7   3       34.42       40.59      6.13 o 
  -7   7   3        0.88        1.31      4.14 o 
  -6   7   3      123.91      121.66      4.54 o 
  -5   7   3      201.07      201.44      4.91 o 
  -4   7   3       13.09       13.93      4.20 o 
  -3   7   3      442.17      416.11      5.85 o 
  -2   7   3      164.04      158.05      4.81 o 
  -1   7   3       36.07       22.06      5.72 o 
   0   7   3       10.81        6.25      4.86 o 
   1   7   3      378.71      390.47      6.16 o 
   2   7   3       14.37        8.19      4.54 o 
   3   7   3      224.16      213.70      6.70 o 
   4   7   3       23.80       33.06      4.49 o 
   5   7   3      107.27       90.94      4.84 o 
   6   7   3       21.90       18.83      4.55 o 
   7   7   3        0.94        0.56      5.82 o 
  -8   8   3      329.55      328.32      6.48 o 
  -7   8   3      191.64      195.11      5.70 o 
  -6   8   3        4.15        3.81      4.55 o 
  -5   8   3       47.93       42.36      4.81 o 
  -4   8   3       48.81       44.04      4.91 o 
  -3   8   3       82.25       84.05      4.39 o 
  -2   8   3       23.34       20.20      4.60 o 
  -1   8   3      500.39      514.39      6.16 o 
   0   8   3      107.56      115.36      5.28 o 
   1   8   3      197.13      186.65      5.19 o 
   2   8   3        6.20        4.18      5.09 o 
   3   8   3      205.19      200.91      5.20 o 
   4   8   3       27.13       23.55      4.07 o 
   5   8   3      534.33      542.72     14.11 o 
   6   8   3        0.09        0.69      5.46 o 
   7   8   3      188.15      197.84      7.26 o 
  -8   9   3        0.08       -2.75      5.32 o 
  -7   9   3        2.64        2.03      5.74 o 
  -6   9   3       54.08       62.39      5.34 o 
  -5   9   3      160.37      154.73      4.35 o 
  -4   9   3        5.01        6.03      5.25 o 
  -3   9   3      385.88      367.13      5.35 o 
  -2   9   3      155.41      156.48      5.55 o 
  -1   9   3      493.90      474.23      6.03 o 
   0   9   3      701.38      713.11      6.67 o 
   1   9   3      242.46      243.20      9.38 o 
   2   9   3       13.67       12.62      5.01 o 
   3   9   3       68.98       70.32      4.57 o 
   4   9   3       20.87       27.72      4.62 o 
   5   9   3       59.65       62.86      5.91 o 
   6   9   3       26.14       25.67      4.65 o 
  -7  10   3      102.74      104.90      6.08 o 
  -6  10   3      271.57      299.66      7.98 o 
  -5  10   3      101.46      110.51      5.86 o 
  -4  10   3      121.74      112.40      4.56 o 
  -3  10   3      147.08      142.99      5.55 o 
  -2  10   3       20.29       20.00      4.60 o 
  -1  10   3      372.14      354.59      5.66 o 
   0  10   3       43.09       44.83      4.82 o 
   1  10   3      364.40      311.29     14.21 o 
   2  10   3      118.95      107.26      8.42 o 
   3  10   3        6.51        6.02      4.34 o 
   4  10   3        2.30        3.46      6.05 o 
   5  10   3        7.93        6.28      5.78 o 
   6  10   3       43.75       40.11      7.20 o 
  -7  11   3        0.27        0.13      7.07 o 
  -6  11   3       20.99       21.09      5.55 o 
  -5  11   3       11.06       11.99      5.29 o 
  -4  11   3        1.84        4.51      5.04 o 
  -3  11   3      422.31      419.49      8.04 o 
  -2  11   3      468.81      470.65      7.58 o 
  -1  11   3      240.31      230.97      4.91 o 
   0  11   3       65.05       72.44      5.07 o 
   1  11   3       43.31       32.00      4.66 o 
   2  11   3       31.02       37.59      6.73 o 
   3  11   3        2.77        8.92      5.14 o 
   4  11   3       48.62       46.74      4.98 o 
   5  11   3       22.03       16.36      5.71 o 
  -6  12   3        6.80        6.81      6.78 o 
  -5  12   3      111.74      109.83      6.71 o 
  -4  12   3       88.44      105.99      5.57 o 
  -3  12   3      264.49      281.75      5.61 o 
  -2  12   3       62.58       67.79      5.08 o 
  -1  12   3       25.68       32.15      5.88 o 
   0  12   3       58.01       59.92      6.57 o 
   1  12   3       65.15       64.66      5.15 o 
   2  12   3        9.90        4.90      5.42 o 
   3  12   3        0.31        1.85      4.81 o 
   4  12   3      117.40      107.95     11.34 o 
  -5  13   3       47.16       49.20      6.61 o 
  -4  13   3        0.01        3.69      5.32 o 
  -3  13   3      123.94      125.64      6.13 o 
  -2  13   3      164.73      171.84      5.42 o 
  -1  13   3       70.20       76.88      5.75 o 
   0  13   3      113.28      108.37      5.86 o 
   1  13   3      148.39      144.61      7.80 o 
   2  13   3       16.40       11.99      6.08 o 
   3  13   3       34.66       30.75      5.74 o 
  -3  14   3      151.07      150.66      6.51 o 
  -2  14   3        0.60        2.42      5.43 o 
  -1  14   3       17.32       16.96      5.41 o 
   0  14   3       32.07       29.05      5.05 o 
   1  14   3        3.35       -1.07      6.46 o 
 -10   0   4        0.43        2.78      9.09 o 
  -8   0   4      195.97      188.95      7.82 o 
  -6   0   4     1645.95     1560.76     31.33 o 
  -4   0   4      296.95      265.27      7.35 o 
  -2   0   4      200.88      254.76      9.90 o 
   0   0   4      621.50      558.23     12.37 o 
   2   0   4      686.19      722.88      9.81 o 
   4   0   4     2226.56     2247.63     25.10 o 
   6   0   4       81.00       84.41      5.49 o 
   8   0   4       25.01       19.33      7.25 o 
 -10   1   4       12.17       13.60      5.79 o 
  -9   1   4       41.51       43.94      5.77 o 
  -8   1   4        6.45        5.74      3.86 o 
  -7   1   4        7.06        8.12      4.38 o 
  -6   1   4      721.24      673.71      7.66 o 
  -5   1   4        5.61        7.51      4.43 o 
  -4   1   4      832.53      827.69     11.09 o 
  -3   1   4      375.13      408.15      7.11 o 
  -2   1   4      746.67      754.32     10.71 o 
  -1   1   4      143.15      159.24      7.65 o 
   0   1   4      858.69      847.53     14.95 o 
   1   1   4      600.14      583.19      6.96 o 
   2   1   4      294.11      311.93      5.27 o 
   3   1   4     1135.57     1131.73      7.71 o 
   4   1   4       47.29       47.65      4.98 o 
   5   1   4       17.40       13.92      4.74 o 
   6   1   4        1.88        1.93      4.51 o 
   7   1   4       13.76       19.53      5.23 o 
   8   1   4       49.64       57.40      7.16 o 
 -10   2   4       98.19       88.79      6.14 o 
  -9   2   4        0.24        0.35      4.79 o 
  -8   2   4       24.71       23.97      4.40 o 
  -7   2   4       24.08       19.43      4.11 o 
  -6   2   4      767.18      719.02     10.97 o 
  -5   2   4      416.57      417.89      6.53 o 
  -4   2   4      110.72      103.41      4.21 o 
  -3   2   4      141.62      159.24      5.11 o 
  -2   2   4     2752.67     2960.22     35.36 o 
  -1   2   4      492.04      471.22     10.16 o 
   0   2   4     1329.45     1536.10     19.29 o 
   1   2   4     2571.86     2867.84     20.95 o 
   2   2   4     1070.20     1004.16     10.56 o 
   3   2   4      162.02      158.09      5.39 o 
   4   2   4     1235.95     1192.50     10.84 o 
   5   2   4      907.96      891.80      9.30 o 
   6   2   4      204.38      189.79      4.75 o 
   7   2   4       83.81       87.01      5.43 o 
   8   2   4        4.46        2.18      6.47 o 
 -10   3   4       20.48       16.48      4.95 o 
  -9   3   4       39.70       50.47      4.94 o 
  -8   3   4       19.44       18.89      4.61 o 
  -7   3   4       28.82       27.74      5.32 o 
  -6   3   4      162.25      150.28      4.86 o 
  -5   3   4       24.31       21.25      5.04 o 
  -4   3   4     2227.74     2095.51     27.86 o 
  -3   3   4     1280.27     1316.65     10.85 o 
  -2   3   4     3739.29     3920.78     48.41 o 
  -1   3   4       67.51       56.69      5.62 o 
   0   3   4      301.29      287.09      6.23 o 
   1   3   4        1.69        1.02      4.72 o 
   2   3   4        5.87        5.70      4.38 o 
   3   3   4        0.08        0.85      5.44 o 
   4   3   4       19.47       20.19      5.73 o 
   5   3   4      207.86      199.91      4.38 o 
   6   3   4       76.39       83.73      3.86 o 
   7   3   4       56.58       54.59      5.17 o 
   8   3   4      192.99      215.54     12.22 o 
 -10   4   4       26.74       17.99      7.10 o 
  -9   4   4       13.79       17.35      5.22 o 
  -8   4   4      186.40      175.91      4.67 o 
  -7   4   4        1.10       -0.56      4.69 o 
  -6   4   4      882.41      873.55     10.47 o 
  -5   4   4      305.22      288.41      6.21 o 
  -4   4   4      686.51      685.79      7.20 o 
  -3   4   4        1.46        2.16      4.33 o 
  -2   4   4       42.89       64.33      7.12 o 
  -1   4   4      158.62      164.65      5.11 o 
   0   4   4        4.57       16.62      4.11 o 
   1   4   4       87.31       81.09      5.31 o 
   2   4   4      283.06      274.95      5.26 o 
   3   4   4      256.64      259.56      5.70 o 
   4   4   4     2526.22     2493.25     27.86 o 
   5   4   4      200.90      185.99      4.59 o 
   6   4   4       60.50       63.11      5.14 o 
   7   4   4        3.02        4.18      5.77 o 
  -9   5   4        1.77       -1.42      5.73 o 
  -8   5   4       95.79      104.19      5.47 o 
  -7   5   4      252.56      255.29      5.56 o 
  -6   5   4       87.27       79.45      5.02 o 
  -5   5   4        9.41        4.69      4.72 o 
  -4   5   4       12.87       12.52      5.09 o 
  -3   5   4      151.36      160.52      5.06 o 
  -2   5   4     1789.58     1690.70     13.35 o 
  -1   5   4      407.65      382.72      6.22 o 
   0   5   4      609.58      591.11      9.51 o 
   1   5   4      175.85      193.34      5.67 o 
   2   5   4      213.39      240.29      5.51 o 
   3   5   4        3.01        0.92      5.07 o 
   4   5   4      295.64      275.42      5.12 o 
   5   5   4       47.21       44.59      3.99 o 
   6   5   4        3.53        5.77      5.65 o 
   7   5   4       22.33       18.73      6.17 o 
  -9   6   4       13.70       17.61      5.11 o 
  -8   6   4      198.08      210.46      5.74 o 
  -7   6   4       11.60       11.62      3.93 o 
  -6   6   4      217.32      206.30      5.25 o 
  -5   6   4      591.30      601.30      7.02 o 
  -4   6   4       76.72       84.06      5.17 o 
  -3   6   4       86.79       93.73      5.10 o 
  -2   6   4        2.83       -1.45      4.65 o 
  -1   6   4      959.23     1060.73     11.28 o 
   0   6   4      344.24      382.75      8.01 o 
   1   6   4       10.29        6.53      5.02 o 
   2   6   4     2007.27     2110.84     31.82 o 
   3   6   4       89.77       81.23      4.82 o 
   4   6   4      632.81      644.22     11.02 o 
   5   6   4        2.12        2.32      4.51 o 
   6   6   4       63.50       70.58      5.62 o 
   7   6   4        0.14       -0.04      5.59 o 
  -9   7   4       11.98        8.51      6.57 o 
  -8   7   4      135.77      146.68      6.12 o 
  -7   7   4       73.21       67.08      4.43 o 
  -6   7   4      322.39      309.35      5.07 o 
  -5   7   4        2.86        3.88      4.80 o 
  -4   7   4      128.54      108.59      4.46 o 
  -3   7   4      221.67      225.50      5.65 o 
  -2   7   4      283.49      269.82      5.79 o 
  -1   7   4      891.45      914.20      7.73 o 
   0   7   4     1253.11     1238.86     38.53 o 
   1   7   4        8.23       10.64      4.51 o 
   2   7   4        2.67       -0.53      4.42 o 
   3   7   4     1081.42     1038.67     22.68 o 
   4   7   4       58.48       57.23      4.72 o 
   5   7   4        0.93        6.20      5.41 o 
   6   7   4       11.12       14.65      5.52 o 
   7   7   4        1.72       -1.81      9.23 o 
  -8   8   4       66.74       66.03      6.01 o 
  -7   8   4       48.92       59.94      5.87 o 
  -6   8   4       10.18       12.40      3.90 o 
  -5   8   4        9.86        9.86      4.66 o 
  -4   8   4       11.90        7.31      4.82 o 
  -3   8   4       28.91       25.49      4.93 o 
  -2   8   4       20.34       25.71      5.00 o 
  -1   8   4       12.46       15.16      5.21 o 
   0   8   4        4.01        0.54      5.41 o 
   1   8   4      925.75      895.75     28.60 o 
   2   8   4      200.89      184.90      5.82 o 
   3   8   4      485.98      461.28     11.52 o 
   4   8   4      232.50      236.62      7.17 o 
   5   8   4        0.13       -0.83      5.41 o 
   6   8   4        0.40        1.37      5.51 o 
  -8   9   4       16.19       13.34      4.98 o 
  -7   9   4       64.23       70.53      5.47 o 
  -6   9   4      103.36      112.52      6.00 o 
  -5   9   4        8.02       12.98      4.39 o 
  -4   9   4        9.63        6.03      4.69 o 
  -3   9   4      190.68      196.00      5.08 o 
  -2   9   4      445.57      447.86      5.91 o 
  -1   9   4      319.97      343.83      5.71 o 
   0   9   4      273.84      263.03     14.70 o 
   1   9   4      247.88      219.35     15.03 o 
   2   9   4       11.25        7.77      4.85 o 
   3   9   4       22.15       28.95      5.15 o 
   4   9   4        1.52       -0.03      4.80 o 
   5   9   4       75.34       76.40      5.72 o 
   6   9   4        3.83        6.47      7.08 o 
  -7  10   4      132.74      125.48      5.30 o 
  -6  10   4      319.25      340.90      6.86 o 
  -5  10   4       48.68       53.38      5.38 o 
  -4  10   4       78.86       76.26      5.05 o 
  -3  10   4       88.93       91.90      4.91 o 
  -2  10   4      598.42      558.98      6.24 o 
  -1  10   4       19.40       22.07      4.70 o 
   0  10   4      228.47      201.98     12.33 o 
   1  10   4        5.09        2.78      4.36 o 
   2  10   4       70.74       64.10      7.02 o 
   3  10   4       64.65       59.37      5.35 o 
   4  10   4       62.27       72.24      5.41 o 
   5  10   4      195.96      216.48      9.78 o 
  -7  11   4        3.32        2.09      6.49 o 
  -6  11   4       53.78       53.42      6.22 o 
  -5  11   4       33.82       39.69      5.39 o 
  -4  11   4      379.61      399.89      6.64 o 
  -3  11   4      560.14      574.59     10.14 o 
  -2  11   4       93.91       96.41      5.13 o 
  -1  11   4      479.77      476.04      5.45 o 
   0  11   4       22.09       22.57      4.07 o 
   1  11   4        4.37        5.45      5.38 o 
   2  11   4        0.04       -1.45      4.97 o 
   3  11   4        7.26       10.33      5.25 o 
   4  11   4       30.94       24.95      5.13 o 
  -6  12   4       66.07       67.78      7.25 o 
  -5  12   4       59.96       70.92      6.65 o 
  -4  12   4      146.56      153.79      5.74 o 
  -3  12   4        0.25        1.19      5.76 o 
  -2  12   4      122.27      123.87      5.62 o 
  -1  12   4        4.27        9.24      6.45 o 
   0  12   4      161.42      164.36     12.68 o 
   1  12   4       69.03       78.92      6.20 o 
   2  12   4        2.89        1.02      6.00 o 
   3  12   4      140.60      127.13     16.30 o 
  -5  13   4       11.40       15.20     10.09 o 
  -4  13   4        6.34        7.86      4.95 o 
  -3  13   4       22.58       24.34      5.41 o 
  -2  13   4      520.00      545.85      7.37 o 
  -1  13   4      141.37      136.37      5.55 o 
   0  13   4      192.83      185.61      9.01 o 
   1  13   4        9.57       10.76      5.81 o 
   2  13   4       17.27       19.57      5.85 o 
  -3  14   4        6.87        0.56     11.21 o 
  -2  14   4        7.21        4.32      6.84 o 
  -1  14   4        8.54        7.61      6.54 o 
   0  14   4       23.77       19.92      7.20 o 
  -9   0   5       30.83       48.12      9.07 o 
  -7   0   5      718.16      677.48     18.78 o 
  -5   0   5      190.49      190.38      7.91 o 
  -3   0   5     3659.29     3860.80    100.38 o 
  -1   0   5      234.21      200.05      9.56 o 
   1   0   5       18.11       16.71      5.17 o 
   3   0   5      995.37      959.61     10.79 o 
   5   0   5        2.47        5.43      7.25 o 
   7   0   5        0.42       -0.56      9.10 o 
 -10   1   5        1.88        2.31      4.86 o 
  -9   1   5      179.96      192.33      5.67 o 
  -8   1   5       22.01       21.83      4.41 o 
  -7   1   5       78.25       69.62      4.25 o 
  -6   1   5       77.87       72.85      4.22 o 
  -5   1   5      299.20      255.69      5.77 o 
  -4   1   5       31.09       22.58      4.34 o 
  -3   1   5     3515.85     3610.39     46.44 o 
  -2   1   5       84.10       85.35      5.37 o 
  -1   1   5       14.25       26.61      5.72 o 
   0   1   5       17.72       17.57      4.81 o 
   1   1   5       43.71       42.27      4.31 o 
   2   1   5      366.49      408.14      6.27 o 
   3   1   5        2.59        3.20      5.39 o 
   4   1   5      104.98       98.42      5.51 o 
   5   1   5      451.15      451.56      6.79 o 
   6   1   5       80.08       81.16      5.88 o 
   7   1   5       72.54       87.08      5.02 o 
 -10   2   5       20.27       27.82      5.38 o 
  -9   2   5      106.43      117.22      5.10 o 
  -8   2   5      372.47      358.76      4.85 o 
  -7   2   5     1084.02     1049.37     14.17 o 
  -6   2   5       43.73       35.24      4.77 o 
  -5   2   5      328.53      338.39      6.25 o 
  -4   2   5     1653.15     1595.08     21.67 o 
  -3   2   5      883.34      902.14     14.66 o 
  -2   2   5       97.41       98.56      5.46 o 
  -1   2   5       81.30       66.27      6.56 o 
   0   2   5      137.81      140.39      5.40 o 
   1   2   5      661.15      577.77      6.65 o 
   2   2   5        0.47        4.38      4.92 o 
   3   2   5      781.56      765.51      7.29 o 
   4   2   5       37.71       36.82      5.06 o 
   5   2   5      365.62      338.32      5.53 o 
   6   2   5       23.17       25.39      5.74 o 
   7   2   5       18.67       27.43      5.62 o 
 -10   3   5        3.65        2.90      4.91 o 
  -9   3   5       97.98      106.98      4.80 o 
  -8   3   5       33.21       29.17      4.43 o 
  -7   3   5      106.67       99.49      4.98 o 
  -6   3   5      662.28      677.69     10.25 o 
  -5   3   5      302.07      299.95      5.81 o 
  -4   3   5      109.53      103.46      5.33 o 
  -3   3   5     1616.93     1595.86     18.41 o 
  -2   3   5       12.33       14.13      4.78 o 
  -1   3   5     2366.31     2408.30     32.00 o 
   0   3   5       87.69       86.73      5.07 o 
   1   3   5      360.17      406.42      5.77 o 
   2   3   5        2.08        3.80      4.69 o 
   3   3   5       24.70       22.56      4.26 o 
   4   3   5      196.55      193.22      5.22 o 
   5   3   5      562.81      543.47      5.51 o 
   6   3   5       64.66       67.80      6.17 o 
   7   3   5      241.49      252.43      6.53 o 
 -10   4   5       11.03       10.79      7.72 o 
  -9   4   5      376.31      396.92      6.60 o 
  -8   4   5      248.06      240.27      4.72 o 
  -7   4   5      222.83      216.78      4.31 o 
  -6   4   5       51.45       49.02      4.57 o 
  -5   4   5       68.49       71.54      5.40 o 
  -4   4   5      207.60      220.82      5.34 o 
  -3   4   5     1709.23     1678.38     25.10 o 
  -2   4   5        4.25        3.73      4.37 o 
  -1   4   5      377.57      363.76      8.64 o 
   0   4   5      104.90      121.44      5.57 o 
   1   4   5      412.77      399.86      6.59 o 
   2   4   5       14.15       11.55      5.48 o 
   3   4   5      725.70      731.13      9.11 o 
   4   4   5       90.71       81.86      4.88 o 
   5   4   5       70.08       63.84      4.04 o 
   6   4   5       74.45       74.92      5.91 o 
   7   4   5       12.01       14.12      6.20 o 
  -9   5   5      250.58      274.81      7.73 o 
  -8   5   5       69.81       78.35      5.05 o 
  -7   5   5      709.28      721.45      9.24 o 
  -6   5   5      331.58      318.89      5.60 o 
  -5   5   5      240.95      224.28      5.11 o 
  -4   5   5        1.04        2.08      5.55 o 
  -3   5   5      429.62      405.87      6.35 o 
  -2   5   5      177.76      193.86      6.01 o 
  -1   5   5       98.91       84.67      6.16 o 
   0   5   5       15.79       12.66      4.81 o 
   1   5   5       90.17       91.79      5.40 o 
   2   5   5       58.82       56.12      4.80 o 
   3   5   5      267.55      263.54      5.07 o 
   4   5   5       43.39       42.71      3.87 o 
   5   5   5       29.90       30.35      5.03 o 
   6   5   5       12.20       17.97      5.25 o 
   7   5   5       37.99       47.82      8.62 o 
  -9   6   5       71.88       67.98      5.52 o 
  -8   6   5        3.74        3.97      5.26 o 
  -7   6   5      151.22      148.90      5.03 o 
  -6   6   5       30.80       27.44      4.60 o 
  -5   6   5       15.74       15.94      4.13 o 
  -4   6   5        7.47        3.65      4.54 o 
  -3   6   5        5.12        6.95      5.58 o 
  -2   6   5      196.77      187.09      6.25 o 
  -1   6   5      456.17      455.07     19.55 o 
   0   6   5        0.01        1.59      5.06 o 
   1   6   5     1072.62     1094.40     18.35 o 
   2   6   5        1.33        1.02      5.03 o 
   3   6   5      284.27      272.53      6.44 o 
   4   6   5       98.89       86.25      4.28 o 
   5   6   5      307.37      313.82      5.64 o 
   6   6   5        9.87       12.64      5.29 o 
  -9   7   5      104.99       89.16      7.31 o 
  -8   7   5        0.01       -2.37      6.85 o 
  -7   7   5       52.25       56.75      5.76 o 
  -6   7   5       31.86       26.25      3.96 o 
  -5   7   5      108.79       99.19      4.47 o 
  -4   7   5       73.73       66.76      4.83 o 
  -3   7   5      667.43      647.08     10.90 o 
  -2   7   5     1417.00     1444.92     17.63 o 
  -1   7   5     1042.06     1066.76     60.86 o 
   0   7   5      404.02      415.60      6.61 o 
   1   7   5        9.77       12.38      4.45 o 
   2   7   5      339.12      304.84      5.59 o 
   3   7   5        6.08        6.04      4.36 o 
   4   7   5        4.51        3.86      4.66 o 
   5   7   5       65.72       79.71      6.22 o 
   6   7   5        0.22       -0.82      5.78 o 
  -8   8   5       88.82       90.30      5.68 o 
  -7   8   5       12.97       16.92      5.76 o 
  -6   8   5       36.26       32.38      4.32 o 
  -5   8   5        0.41        0.53      4.42 o 
  -4   8   5        0.55        3.05      4.13 o 
  -3   8   5      382.91      361.03      5.81 o 
  -2   8   5        8.61        8.41      4.46 o 
  -1   8   5      199.63      172.65     10.42 o 
   0   8   5      342.45      321.94     20.97 o 
   1   8   5      138.90      140.29      5.15 o 
   2   8   5       40.39       35.10      4.67 o 
   3   8   5        9.57       14.59      4.83 o 
   4   8   5       40.10       46.74      5.55 o 
   5   8   5        5.95        0.64      5.48 o 
   6   8   5        4.33        0.63     11.09 o 
  -8   9   5      167.63      156.52      5.84 o 
  -7   9   5        7.07        9.14      4.87 o 
  -6   9   5        2.78        4.68      5.75 o 
  -5   9   5      150.41      140.77      5.00 o 
  -4   9   5       10.53        9.75      3.95 o 
  -3   9   5      332.21      332.78      5.40 o 
  -2   9   5      231.81      233.05      5.40 o 
  -1   9   5      254.78      226.94     13.44 o 
   0   9   5      172.13      157.20     10.81 o 
   1   9   5        0.02        1.31      5.05 o 
   2   9   5      121.79      108.83      5.16 o 
   3   9   5       13.20       11.43      5.45 o 
   4   9   5       86.26       68.76      6.02 o 
   5   9   5       44.47       32.34      5.69 o 
  -7  10   5      133.65      138.96      5.69 o 
  -6  10   5        5.44        8.99      6.43 o 
  -5  10   5        1.61        0.72      4.84 o 
  -4  10   5        8.20        9.46      4.24 o 
  -3  10   5       19.85       23.84      4.25 o 
  -2  10   5       48.87       55.65      4.38 o 
  -1  10   5        4.94        9.04      5.08 o 
   0  10   5       75.09       67.99      6.00 o 
   1  10   5      376.45      360.95     24.94 o 
   2  10   5      255.93      278.83     21.25 o 
   3  10   5      229.40      244.73      6.97 o 
   4  10   5       42.34       37.36      5.91 o 
  -7  11   5       53.03       52.73     11.46 o 
  -6  11   5       48.98       48.68      5.12 o 
  -5  11   5      268.67      288.02      6.24 o 
  -4  11   5       31.60       36.94      5.87 o 
  -3  11   5      150.86      180.34      6.25 o 
  -2  11   5      456.77      457.25      6.16 o 
  -1  11   5       41.07       41.91      5.35 o 
   0  11   5       83.18       72.29      6.51 o 
   1  11   5       24.43       27.69      5.73 o 
   2  11   5       27.38       22.52      5.74 o 
   3  11   5       36.16       28.81      5.37 o 
   4  11   5        4.87        4.69      7.09 o 
  -5  12   5       17.60       16.49      5.88 o 
  -4  12   5      117.83      130.33      6.15 o 
  -3  12   5        7.38        7.49      5.32 o 
  -2  12   5       62.58       68.00      5.94 o 
  -1  12   5       49.39       50.86      5.86 o 
   0  12   5      231.06      224.39     17.00 o 
   1  12   5      298.55      279.81     23.07 o 
   2  12   5        4.81        1.58      5.30 o 
   3  12   5       83.11       71.04      7.67 o 
  -4  13   5      121.06      109.79      8.20 o 
  -3  13   5      183.76      183.28      6.16 o 
  -2  13   5       53.08       46.49      6.67 o 
  -1  13   5        0.84       -2.45      6.12 o 
   0  13   5        1.74       -3.66      5.79 o 
   1  13   5        0.06        0.36      5.90 o 
 -10   0   6       15.73       14.41      9.20 o 
  -8   0   6       77.59       82.69      6.29 o 
  -6   0   6      419.92      399.65     12.23 o 
  -4   0   6      818.27      778.43     11.24 o 
  -2   0   6      309.24      279.16      9.25 o 
   0   0   6      505.98      622.13     11.78 o 
   2   0   6      680.85      663.07     10.24 o 
   4   0   6     2558.63     2504.65     21.86 o 
   6   0   6        4.06        5.83      7.43 o 
 -10   1   6       30.21       27.18      5.40 o 
  -9   1   6        5.29        6.47      4.85 o 
  -8   1   6      226.44      220.73      5.00 o 
  -7   1   6      138.13      133.49      4.88 o 
  -6   1   6      624.36      596.89     10.17 o 
  -5   1   6       84.57       91.29      5.08 o 
  -4   1   6      295.43      280.11      5.89 o 
  -3   1   6      478.43      462.50      7.05 o 
  -2   1   6       45.75       35.91      5.28 o 
  -1   1   6      711.56      697.82     11.21 o 
   0   1   6        1.71        2.37      4.69 o 
   1   1   6      206.70      205.25      6.02 o 
   2   1   6      163.63      154.53      5.86 o 
   3   1   6      254.64      248.70      5.30 o 
   4   1   6      170.40      180.52      5.49 o 
   5   1   6        1.15        2.53      4.88 o 
   6   1   6      178.39      195.14      5.87 o 
   7   1   6        2.54       -1.81      7.14 o 
 -10   2   6        5.81        0.78      5.30 o 
  -9   2   6       33.77       37.31      4.95 o 
  -8   2   6       19.10       16.64      4.09 o 
  -7   2   6       47.89       45.34      4.46 o 
  -6   2   6       85.37       68.75      4.66 o 
  -5   2   6      761.45      750.62     10.92 o 
  -4   2   6       94.40       85.92      5.65 o 
  -3   2   6      624.93      640.11      9.54 o 
  -2   2   6     2874.45     2782.68     51.55 o 
  -1   2   6        0.17       -0.84      6.35 o 
   0   2   6       35.65       48.99      6.52 o 
   1   2   6      482.02      505.81      7.24 o 
   2   2   6      651.55      661.46      7.01 o 
   3   2   6       22.11       25.58      5.37 o 
   4   2   6      323.63      325.49      5.96 o 
   5   2   6      143.16      153.48      6.44 o 
   6   2   6      218.05      229.48      7.46 o 
 -10   3   6       85.28       82.92      5.84 o 
  -9   3   6       35.60       49.61      5.86 o 
  -8   3   6      321.48      316.02      6.75 o 
  -7   3   6      895.93      911.95     13.04 o 
  -6   3   6      344.95      333.10      6.06 o 
  -5   3   6       56.87       55.64      5.36 o 
  -4   3   6       37.22       25.34      5.40 o 
  -3   3   6      191.07      195.66      6.32 o 
  -2   3   6      187.20      183.00      7.34 o 
  -1   3   6       10.94        6.33      5.70 o 
   0   3   6       12.41       20.34      6.91 o 
   1   3   6       12.12       16.26      5.46 o 
   2   3   6      682.46      700.99     10.77 o 
   3   3   6      282.14      268.44      5.51 o 
   4   3   6      282.60      276.30      5.24 o 
   5   3   6        7.27        6.29      6.02 o 
   6   3   6       11.82       13.80      5.31 o 
 -10   4   6       53.88       53.83      6.62 o 
  -9   4   6        0.15       -0.68      4.87 o 
  -8   4   6        4.08        6.13      5.33 o 
  -7   4   6        3.19        5.87      3.78 o 
  -6   4   6      100.33      102.33      4.87 o 
  -5   4   6       32.57       28.85      5.00 o 
  -4   4   6     1073.36     1049.45     14.14 o 
  -3   4   6       34.14       33.01      6.32 o 
  -2   4   6      465.16      465.75      9.64 o 
  -1   4   6      202.09      223.98      8.10 o 
   0   4   6     1555.97     1662.18     23.34 o 
   1   4   6       37.71       41.20      5.85 o 
   2   4   6      404.50      414.37      9.05 o 
   3   4   6      208.95      205.24      5.32 o 
   4   4   6      100.52       98.13      4.50 o 
   5   4   6       12.62       22.64      6.40 o 
   6   4   6        4.35        5.65      5.79 o 
  -9   5   6       17.36       19.34      4.97 o 
  -8   5   6      335.28      361.25      5.97 o 
  -7   5   6       62.74       65.02      4.80 o 
  -6   5   6     1061.60     1040.59     20.23 o 
  -5   5   6      206.08      202.90      5.43 o 
  -4   5   6      453.12      437.95      6.32 o 
  -3   5   6       32.98       32.48      5.32 o 
  -2   5   6       35.59       33.32      5.84 o 
  -1   5   6       86.38       93.09      7.41 o 
   0   5   6      191.33      191.26      6.22 o 
   1   5   6      550.61      516.10      7.38 o 
   2   5   6     1705.04     1689.05     27.37 o 
   3   5   6       48.02       50.74      4.74 o 
   4   5   6      310.17      314.12      5.86 o 
   5   5   6        7.12        8.81      5.74 o 
   6   5   6       43.33       58.14      5.99 o 
  -9   6   6        0.04        2.35      5.78 o 
  -8   6   6        0.00        1.99      5.45 o 
  -7   6   6       45.22       46.68      4.74 o 
  -6   6   6        3.95        7.48      4.94 o 
  -5   6   6       22.28       19.83      5.40 o 
  -4   6   6        5.73        5.02      4.88 o 
  -3   6   6      171.35      180.57      5.64 o 
  -2   6   6     1887.89     1856.21    119.11 o 
  -1   6   6      470.99      467.43      7.92 o 
   0   6   6      277.31      262.24      5.96 o 
   1   6   6       27.55       20.84      5.67 o 
   2   6   6       54.79       59.36      4.85 o 
   3   6   6        0.09        1.50      5.08 o 
   4   6   6       39.48       53.65      6.09 o 
   5   6   6       40.14       39.73      6.52 o 
   6   6   6        8.51       11.34      6.79 o 
  -9   7   6       38.19       41.83      6.53 o 
  -8   7   6       20.86       29.45      5.82 o 
  -7   7   6        1.11       -0.19      5.73 o 
  -6   7   6       78.94       76.04      4.62 o 
  -5   7   6      167.71      150.21      4.74 o 
  -4   7   6      476.94      485.98      8.36 o 
  -3   7   6      269.01      285.94      5.73 o 
  -2   7   6       92.62       89.65      5.80 o 
  -1   7   6        4.97        8.39      6.07 o 
   0   7   6      170.50      150.51      5.57 o 
   1   7   6        0.29        0.58      4.70 o 
   2   7   6       30.00       28.47      4.28 o 
   3   7   6        9.72        9.57      4.55 o 
   4   7   6       23.10       23.66      5.50 o 
   5   7   6       15.05       15.90      5.11 o 
  -8   8   6        2.92       -1.61      5.81 o 
  -7   8   6       60.51       63.31      5.87 o 
  -6   8   6       17.19       17.46      5.81 o 
  -5   8   6       33.60       36.68      5.23 o 
  -4   8   6      263.78      238.12      5.37 o 
  -3   8   6      266.76      248.99      5.59 o 
  -2   8   6      680.06      653.59     36.91 o 
  -1   8   6        5.67        4.54      5.63 o 
   0   8   6      135.15      131.80      5.13 o 
   1   8   6       17.83       13.86      4.91 o 
   2   8   6        8.31       11.15      4.61 o 
   3   8   6       41.66       52.94      5.60 o 
   4   8   6      139.72      152.75      6.17 o 
   5   8   6       20.08       27.50      6.60 o 
  -8   9   6       60.94       63.69      6.18 o 
  -7   9   6      109.73      120.39      6.12 o 
  -6   9   6      235.71      254.90      5.88 o 
  -5   9   6       25.51       36.95      5.00 o 
  -4   9   6        9.49       16.62      4.22 o 
  -3   9   6       48.06       43.15      4.94 o 
  -2   9   6       21.49       21.08      5.01 o 
  -1   9   6      285.36      258.18     16.53 o 
   0   9   6       45.40       44.62      4.96 o 
   1   9   6      369.25      365.39     10.13 o 
   2   9   6       51.29       45.51      6.53 o 
   3   9   6      355.22      337.37     11.13 o 
   4   9   6       31.25       32.63      5.63 o 
  -7  10   6        2.14        5.17      6.52 o 
  -6  10   6       12.55       12.32      5.81 o 
  -5  10   6      121.08      129.72      5.62 o 
  -4  10   6        0.36        0.72      6.41 o 
  -3  10   6       21.31       21.58      4.27 o 
  -2  10   6       58.07       58.92      4.72 o 
  -1  10   6      155.91      150.39     11.20 o 
   0  10   6        0.54        1.61      5.64 o 
   1  10   6      579.53      569.90     25.55 o 
   2  10   6      207.85      248.19      8.62 o 
   3  10   6        8.79       11.32      5.56 o 
   4  10   6       84.61       80.46      7.74 o 
  -6  11   6       74.46       82.29      6.14 o 
  -5  11   6        0.03        0.61      5.77 o 
  -4  11   6        3.87        2.79      6.43 o 
  -3  11   6        0.27        0.92      6.42 o 
  -2  11   6       75.13       73.19      5.89 o 
  -1  11   6       16.65       16.69      5.49 o 
   0  11   6       73.36       62.61      5.92 o 
   1  11   6       30.70       26.47      5.92 o 
   2  11   6       92.05       80.31      5.90 o 
   3  11   6       96.94      100.69      7.07 o 
  -5  12   6       47.76       44.51      6.02 o 
  -4  12   6      113.46      111.45      5.67 o 
  -3  12   6      192.97      204.43      7.00 o 
  -2  12   6       34.68       26.95      6.18 o 
  -1  12   6       20.59       20.72      6.09 o 
   0  12   6      153.86      153.78     14.34 o 
   1  12   6        0.08       -0.43      6.91 o 
   2  12   6       98.64       72.77      9.00 o 
  -3  13   6        6.90        2.79      6.50 o 
  -2  13   6        3.71        5.88      6.59 o 
  -1  13   6        1.12       -2.24      7.30 o 
   0  13   6       74.08       48.01      8.96 o 
  -9   0   7       74.79       70.49      6.70 o 
  -7   0   7       88.87       92.45      7.00 o 
  -5   0   7     1078.16     1086.59     28.27 o 
  -3   0   7       32.00       18.98      8.32 o 
  -1   0   7       75.75       53.35     10.02 o 
   1   0   7       21.16       16.51      7.67 o 
   3   0   7      592.63      564.71     10.66 o 
   5   0   7        3.63       -1.98      9.10 o 
 -10   1   7        3.46        5.73      5.82 o 
  -9   1   7      274.43      289.68      5.61 o 
  -8   1   7       21.74       21.00      3.93 o 
  -7   1   7      206.39      204.28      4.88 o 
  -6   1   7        0.19        1.52      5.39 o 
  -5   1   7        1.08        0.86      5.52 o 
  -4   1   7       78.93       67.44      5.65 o 
  -3   1   7       57.00       54.56      6.21 o 
  -2   1   7        0.86        0.36      6.45 o 
  -1   1   7      161.06      169.92      7.37 o 
   0   1   7       75.74       76.67      6.21 o 
   1   1   7       29.72       18.40      5.43 o 
   2   1   7       48.68       37.76      4.82 o 
   3   1   7      481.75      477.35      6.75 o 
   4   1   7        0.03        2.87      4.50 o 
   5   1   7      460.17      467.51      7.47 o 
   6   1   7       48.42       42.87      7.11 o 
 -10   2   7        8.43       10.12      5.61 o 
  -9   2   7        4.08       11.24      5.27 o 
  -8   2   7        0.09       -2.35      4.02 o 
  -7   2   7        0.08        3.53      4.64 o 
  -6   2   7       39.45       38.94      4.92 o 
  -5   2   7     1020.94     1016.34     13.92 o 
  -4   2   7       25.56       33.36      5.95 o 
  -3   2   7     2693.17     2566.96    137.64 o 
  -2   2   7      199.18      229.18      9.09 o 
  -1   2   7       18.17       23.56      7.99 o 
   0   2   7      124.08      142.22      6.95 o 
   1   2   7      152.38      144.92      5.94 o 
   2   2   7        0.10        0.81      4.68 o 
   3   2   7        3.60       11.42      4.58 o 
   4   2   7       95.21       83.03      4.48 o 
   5   2   7        4.31        9.49      5.74 o 
   6   2   7       27.99       30.15      6.21 o 
 -10   3   7       10.81       13.52      5.99 o 
  -9   3   7      407.11      434.86     10.26 o 
  -8   3   7       12.58       17.86      6.35 o 
  -7   3   7        0.41        1.64      5.15 o 
  -6   3   7        0.42        1.06      4.35 o 
  -5   3   7        2.04       -1.07      5.15 o 
  -4   3   7        0.07        0.90      5.42 o 
  -3   3   7       26.58       18.85      6.68 o 
  -2   3   7       29.92       32.84      7.28 o 
  -1   3   7      579.03      607.94      9.23 o 
   0   3   7      117.53      122.16      6.93 o 
   1   3   7      708.88      710.43      9.70 o 
   2   3   7     1152.14     1133.69     14.98 o 
   3   3   7      153.46      153.59      5.54 o 
   4   3   7      196.98      202.75      6.25 o 
   5   3   7       94.18      107.15      6.06 o 
   6   3   7       11.69       11.85      6.82 o 
 -10   4   7       13.60       18.01     16.07 o 
  -9   4   7       91.41      103.29      6.07 o 
  -8   4   7        1.59        5.45      5.23 o 
  -7   4   7       24.31       23.29      5.18 o 
  -6   4   7      199.07      201.57      5.83 o 
  -5   4   7      162.21      152.47      4.92 o 
  -4   4   7      242.47      258.95      6.80 o 
  -3   4   7     2108.32     2085.63    104.92 o 
  -2   4   7        5.66        5.38      5.60 o 
  -1   4   7      856.09      873.57      9.77 o 
   0   4   7        2.40        1.59      7.56 o 
   1   4   7        4.06        2.67      4.88 o 
   2   4   7        5.93        3.80      4.89 o 
   3   4   7       33.30       37.93      4.66 o 
   4   4   7       75.00       85.52      6.60 o 
   5   4   7       99.92      112.05      6.16 o 
  -9   5   7      167.87      176.71      6.96 o 
  -8   5   7      151.52      169.14      6.77 o 
  -7   5   7        9.83       13.36      3.77 o 
  -6   5   7       26.14       30.07      4.77 o 
  -5   5   7      145.42      132.62      6.25 o 
  -4   5   7       43.05       36.56      5.58 o 
  -3   5   7     1195.13     1148.36     62.40 o 
  -2   5   7      302.45      312.28      7.66 o 
  -1   5   7      388.70      358.91      8.23 o 
   0   5   7        0.02        1.55      7.57 o 
   1   5   7     1026.93      965.41     13.87 o 
   2   5   7       11.16        9.93      4.62 o 
   3   5   7      308.15      306.98      6.12 o 
   4   5   7       55.27       57.77      5.40 o 
   5   5   7      245.02      262.01      7.58 o 
  -9   6   7       38.61       30.08      5.45 o 
  -8   6   7      228.93      233.17      5.95 o 
  -7   6   7       10.55       14.78      5.77 o 
  -6   6   7       39.21       39.90      4.54 o 
  -5   6   7      605.89      593.57      6.27 o 
  -4   6   7      123.60      125.60      5.27 o 
  -3   6   7     2130.38     2098.01    136.82 o 
  -2   6   7       75.65       81.83      7.96 o 
  -1   6   7       22.85       20.08      5.87 o 
   0   6   7       25.31       23.29      5.04 o 
   1   6   7       31.03       39.05      5.68 o 
   2   6   7       37.16       37.04      4.78 o 
   3   6   7       25.15       25.75      5.76 o 
   4   6   7       46.30       50.27      5.59 o 
   5   6   7       34.08       26.91      6.28 o 
  -9   7   7      219.16      254.18     10.96 o 
  -8   7   7       49.09       51.45      5.64 o 
  -7   7   7       86.93       83.06      5.74 o 
  -6   7   7       42.62       34.71      4.96 o 
  -5   7   7       19.33       18.39      4.80 o 
  -4   7   7       19.43       16.40      5.77 o 
  -3   7   7       14.01        7.02      5.80 o 
  -2   7   7      160.98      152.16      6.82 o 
  -1   7   7      261.31      255.08      6.17 o 
   0   7   7       10.11        6.95      5.24 o 
   1   7   7      315.78      286.10      6.83 o 
   2   7   7      163.45      154.03      5.21 o 
   3   7   7       65.33       73.03      5.95 o 
   4   7   7        8.57       14.22      6.50 o 
   5   7   7       64.83       52.80     11.61 o 
  -8   8   7        2.68        0.58      6.17 o 
  -7   8   7        3.07        5.17      5.29 o 
  -6   8   7        0.35        4.40      5.02 o 
  -5   8   7      128.70      133.06      5.64 o 
  -4   8   7      241.28      242.45      5.44 o 
  -3   8   7       77.58       78.64      6.13 o 
  -2   8   7       20.45       19.98      5.07 o 
  -1   8   7      322.27      327.11      6.22 o 
   0   8   7        2.78        6.98      4.93 o 
   1   8   7      291.96      280.49      5.43 o 
   2   8   7        4.85        4.77      5.79 o 
   3   8   7      140.45      143.43      6.30 o 
   4   8   7        1.62        3.77      6.53 o 
  -8   9   7       35.96       46.25     11.50 o 
  -7   9   7      198.21      207.45      6.45 o 
  -6   9   7       17.33       13.00      6.45 o 
  -5   9   7        4.31        6.44      6.43 o 
  -4   9   7       17.68       18.19      5.87 o 
  -3   9   7      130.03      122.41      7.85 o 
  -2   9   7      200.02      176.13     12.80 o 
  -1   9   7       20.21       19.40      4.98 o 
   0   9   7      142.89      165.82      6.48 o 
   1   9   7       17.53       23.09      6.69 o 
   2   9   7      101.13       96.95      6.06 o 
   3   9   7       68.42       76.32      6.08 o 
  -7  10   7       68.03       65.88      7.00 o 
  -6  10   7       66.63       71.27      6.35 o 
  -5  10   7      194.11      205.90      6.33 o 
  -4  10   7      168.95      177.86      6.02 o 
  -3  10   7        6.44        5.14      6.81 o 
  -2  10   7      146.50      150.94     14.43 o 
  -1  10   7       10.79       14.34      6.61 o 
   0  10   7        4.48        5.05      6.10 o 
   1  10   7      155.23      170.50      7.06 o 
   2  10   7        3.84        4.31      6.00 o 
   3  10   7        4.03       -1.23      8.31 o 
  -6  11   7        1.00        1.42      7.10 o 
  -5  11   7       17.06       15.96      5.59 o 
  -4  11   7       32.18       30.62      6.00 o 
  -3  11   7       70.18       67.12      5.92 o 
  -2  11   7       12.54       13.50      5.82 o 
  -1  11   7       43.18       39.29      5.84 o 
   0  11   7        5.81        9.43      6.45 o 
   1  11   7       71.38       91.52      6.21 o 
   2  11   7      174.31      174.54      8.75 o 
  -4  12   7      186.38      194.86      6.53 o 
  -3  12   7        1.15        1.41      6.05 o 
  -2  12   7       26.02       21.91      6.68 o 
  -1  12   7       69.64       67.90      9.08 o 
   0  12   7       85.83       70.42      8.34 o 
 -10   0   8        0.07       -0.12      7.96 o 
  -8   0   8      235.58      250.70      7.88 o 
  -6   0   8      449.21      441.64     11.29 o 
  -4   0   8      717.17      597.25     90.58 o 
  -2   0   8      243.20      227.23      9.84 o 
   0   0   8       15.02       14.52      8.33 o 
   2   0   8       42.76       40.62      7.44 o 
   4   0   8      287.11      295.62      8.73 o 
 -10   1   8      347.52      401.79     15.28 o 
  -9   1   8       26.38       32.10      5.89 o 
  -8   1   8      343.05      356.73      6.44 o 
  -7   1   8      151.84      147.95      5.33 o 
  -6   1   8        2.16        7.25      5.04 o 
  -5   1   8       31.99       35.66      5.66 o 
  -4   1   8      159.99      146.39     13.63 o 
  -3   1   8       37.32       34.51      6.08 o 
  -2   1   8       33.16       23.75      6.90 o 
  -1   1   8       55.16       54.46      6.61 o 
   0   1   8      351.75      337.43      7.31 o 
   1   1   8       40.64       42.33      5.42 o 
   2   1   8      918.74      908.75      7.75 o 
   3   1   8        0.00        0.60      4.50 o 
   4   1   8       63.84       58.67      5.46 o 
   5   1   8       23.77       24.30      7.05 o 
 -10   2   8       93.69       95.59      7.13 o 
  -9   2   8        8.96        9.91      4.91 o 
  -8   2   8      128.46      141.98      6.14 o 
  -7   2   8       13.89       15.26      5.19 o 
  -6   2   8      252.74      249.58      5.51 o 
  -5   2   8       72.07       62.49      5.33 o 
  -4   2   8      206.65      179.33     13.50 o 
  -3   2   8       16.72       13.48      6.83 o 
  -2   2   8      592.26      566.10      9.33 o 
  -1   2   8       12.23       17.34      8.96 o 
   0   2   8       60.33       54.58      6.46 o 
   1   2   8       11.26       12.11      5.51 o 
   2   2   8        4.81        4.98      4.54 o 
   3   2   8        1.23        0.19      5.43 o 
   4   2   8       78.68       90.36      6.62 o 
   5   2   8       18.99       17.80      5.91 o 
 -10   3   8      146.94      167.37     12.32 o 
  -9   3   8        5.21        3.64      5.30 o 
  -8   3   8       59.20       65.11      5.67 o 
  -7   3   8        2.15        5.79      4.60 o 
  -6   3   8       70.77       59.67      5.13 o 
  -5   3   8       60.97       54.74      5.68 o 
  -4   3   8       80.07       74.85      5.44 o 
  -3   3   8      172.62      143.20     10.58 o 
  -2   3   8      845.59      883.02     17.69 o 
  -1   3   8        3.25        1.44      7.67 o 
   0   3   8      784.57      773.65     25.35 o 
   1   3   8      319.28      315.51      6.68 o 
   2   3   8      205.19      218.81      5.88 o 
   3   3   8        4.31        5.39      5.67 o 
   4   3   8       84.85       99.24      6.09 o 
   5   3   8        9.10        7.19      5.96 o 
  -9   4   8        0.29        3.88      5.79 o 
  -8   4   8      199.73      225.62      6.09 o 
  -7   4   8       18.03       15.70      5.16 o 
  -6   4   8       35.96       29.06      4.76 o 
  -5   4   8      138.08      143.45      5.44 o 
  -4   4   8      783.16      748.97      9.82 o 
  -3   4   8        0.65        2.84      6.33 o 
  -2   4   8     1038.07     1027.31     22.21 o 
  -1   4   8      113.42      119.43      7.37 o 
   0   4   8      681.77      710.57     10.41 o 
   1   4   8        9.43        8.09      4.84 o 
   2   4   8      122.47       97.23      5.05 o 
   3   4   8       73.73       80.59      5.79 o 
   4   4   8        0.35        1.04      6.42 o 
   5   4   8       49.62       40.62      7.30 o 
  -9   5   8       96.82      102.83      5.71 o 
  -8   5   8       14.09       16.24      6.47 o 
  -7   5   8        5.61       13.85      5.77 o 
  -6   5   8       54.85       55.30      5.04 o 
  -5   5   8      127.90      114.87      5.86 o 
  -4   5   8        4.19        5.67      6.17 o 
  -3   5   8       33.97       28.17      7.71 o 
  -2   5   8      634.20      610.79     13.49 o 
  -1   5   8      161.28      150.86      8.07 o 
   0   5   8      131.61      129.55      6.60 o 
   1   5   8       66.45       73.00      6.54 o 
   2   5   8      154.19      162.44      5.32 o 
   3   5   8      211.73      232.38      6.45 o 
   4   5   8      101.77      105.94      6.44 o 
  -9   6   8        0.04       -0.24      7.52 o 
  -8   6   8      115.46      109.16      6.14 o 
  -7   6   8        5.19        5.12      5.51 o 
  -6   6   8      141.51      141.43      4.69 o 
  -5   6   8        0.07        1.71      4.40 o 
  -4   6   8      172.67      164.47      6.04 o 
  -3   6   8        6.80        3.60      7.52 o 
  -2   6   8      624.26      620.56     12.91 o 
  -1   6   8        0.59        0.64      6.09 o 
   0   6   8        0.21        0.27      7.18 o 
   1   6   8      207.00      188.96      6.63 o 
   2   6   8       43.43       46.86      6.80 o 
   3   6   8        1.10        3.07      5.97 o 
   4   6   8        9.49        7.79      6.54 o 
  -8   7   8       81.61       85.51      6.38 o 
  -7   7   8      513.08      543.83      7.43 o 
  -6   7   8       72.78       85.48      5.71 o 
  -5   7   8        2.96        3.92      4.34 o 
  -4   7   8      160.30      149.45      5.15 o 
  -3   7   8      145.82      145.00      6.57 o 
  -2   7   8       33.27       26.44      5.31 o 
  -1   7   8       10.51       13.32      5.20 o 
   0   7   8      169.99      158.71      6.61 o 
   1   7   8      271.54      296.20      8.32 o 
   2   7   8      504.52      539.33     10.82 o 
   3   7   8       42.57       39.10      6.33 o 
   4   7   8      152.53      157.08      7.72 o 
  -8   8   8       70.00       85.79      7.33 o 
  -7   8   8        3.26        4.20      5.80 o 
  -6   8   8       81.41       90.48      5.61 o 
  -5   8   8      251.02      274.00      6.54 o 
  -4   8   8       99.03       95.36      5.21 o 
  -3   8   8      308.40      301.85     19.60 o 
  -2   8   8      118.27      127.37      7.71 o 
  -1   8   8       53.79       53.43      5.38 o 
   0   8   8      149.76      170.83      8.09 o 
   1   8   8       77.46       82.88      6.63 o 
   2   8   8        8.36       12.78      6.07 o 
   3   8   8        3.31        5.24      6.66 o 
  -7   9   8       20.23       17.08      5.95 o 
  -6   9   8       14.59       13.28      5.34 o 
  -5   9   8        0.08        0.09      5.57 o 
  -4   9   8        6.52        5.07      7.06 o 
  -3   9   8      181.46      170.26     13.01 o 
  -2   9   8       59.95       63.69      7.27 o 
  -1   9   8       23.03       32.28      7.59 o 
   0   9   8       20.98       31.45      6.62 o 
   1   9   8        0.74       -1.12      6.25 o 
   2   9   8      308.68      292.19      7.76 o 
  -6  10   8      353.10      356.42      6.47 o 
  -5  10   8        3.61        5.11      6.38 o 
  -4  10   8      119.73      121.63      8.85 o 
  -3  10   8       67.60       71.44      7.49 o 
  -2  10   8       44.31       49.04      7.08 o 
  -1  10   8       65.66       74.22      6.70 o 
   0  10   8       23.97       25.32      6.49 o 
   1  10   8       37.12       29.67      6.38 o 
   2  10   8       15.48       11.24      8.54 o 
  -5  11   8       46.31       50.19      7.26 o 
  -4  11   8       25.43       23.72      7.20 o 
  -3  11   8       33.89       28.94      6.36 o 
  -2  11   8        2.21        1.72      6.25 o 
  -1  11   8       66.17       63.20      7.53 o 
   0  11   8       57.08       64.45      6.71 o 
  -9   0   9      612.86      712.17     15.99 o 
  -7   0   9       79.23       86.80      7.67 o 
  -5   0   9      946.27      848.16    134.05 o 
  -3   0   9     1736.46     1711.05     45.09 o 
  -1   0   9        1.18        2.16      8.13 o 
   1   0   9      950.42      925.46     24.39 o 
   3   0   9      308.22      320.89     10.26 o 
  -9   1   9      100.66      101.60      6.45 o 
  -8   1   9        0.50       -0.17      5.07 o 
  -7   1   9       72.47       72.74      4.69 o 
  -6   1   9        0.17        1.14      4.88 o 
  -5   1   9      257.44      235.86     21.10 o 
  -4   1   9       71.33       53.72      9.72 o 
  -3   1   9       50.35       47.96      6.36 o 
  -2   1   9      220.16      198.30      8.30 o 
  -1   1   9      634.70      620.54     12.29 o 
   0   1   9      150.44      135.77      6.33 o 
   1   1   9      836.84      815.82     14.11 o 
   2   1   9      142.70      147.97      6.43 o 
   3   1   9       34.07       38.52      6.50 o 
   4   1   9        1.82        3.89      6.50 o 
  -9   2   9      208.47      233.56      7.11 o 
  -8   2   9       11.17       16.29      6.46 o 
  -7   2   9       51.32       57.75      4.59 o 
  -6   2   9       15.09       11.24      5.21 o 
  -5   2   9       43.35       32.95      5.10 o 
  -4   2   9      179.63      157.23     20.81 o 
  -3   2   9      901.87      788.97    122.24 o 
  -2   2   9       15.40       16.29      7.65 o 
  -1   2   9       90.27       81.35      7.91 o 
   0   2   9        0.05        0.22      6.34 o 
   1   2   9      144.63      146.54      6.21 o 
   2   2   9        2.80        4.62      5.91 o 
   3   2   9       32.92       37.47      6.55 o 
   4   2   9        5.97        2.58      5.82 o 
  -9   3   9       81.38       71.93      6.15 o 
  -8   3   9       10.42       13.71      5.80 o 
  -7   3   9        6.35        7.46      5.75 o 
  -6   3   9      307.48      286.46      5.66 o 
  -5   3   9      183.11      180.90      8.41 o 
  -4   3   9        4.43        3.80      7.32 o 
  -3   3   9       23.49       16.15      6.01 o 
  -2   3   9      318.50      324.42      8.88 o 
  -1   3   9      285.62      274.88      9.97 o 
   0   3   9      159.63      148.98      7.94 o 
   1   3   9      299.59      299.61      6.97 o 
   2   3   9        3.43        6.51      5.78 o 
   3   3   9       81.23       92.92      5.82 o 
   4   3   9        3.20        5.56      6.54 o 
  -9   4   9       44.44       42.21      5.77 o 
  -8   4   9        6.25        5.62      5.78 o 
  -7   4   9      113.72      120.31      5.63 o 
  -6   4   9        0.03        1.55      4.59 o 
  -5   4   9      796.00      776.54     11.52 o 
  -4   4   9       13.96       15.00      6.00 o 
  -3   4   9        1.41        3.68      5.92 o 
  -2   4   9       48.20       50.68      6.90 o 
  -1   4   9      139.59      139.41      7.95 o 
   0   4   9        9.32       10.99      7.29 o 
   1   4   9      144.09      136.13      5.98 o 
   2   4   9       12.42       14.86      6.00 o 
   3   4   9       23.99       25.68      6.31 o 
   4   4   9        7.26        8.63      8.11 o 
  -9   5   9        3.19        2.61      7.14 o 
  -8   5   9       11.07       11.68      5.56 o 
  -7   5   9       83.62       92.74      6.99 o 
  -6   5   9        7.00        8.18      5.77 o 
  -5   5   9      451.16      444.97      6.61 o 
  -4   5   9       81.54       72.64      7.60 o 
  -3   5   9      179.74      151.19     13.91 o 
  -2   5   9       47.10       44.21      6.76 o 
  -1   5   9       51.00       55.94      7.49 o 
   0   5   9      124.73      128.52      7.79 o 
   1   5   9       12.52       14.73      9.08 o 
   2   5   9      213.73      204.35      6.29 o 
   3   5   9        1.76        1.23      6.77 o 
  -8   6   9        0.92        0.92      6.16 o 
  -7   6   9       16.75       26.74      6.51 o 
  -6   6   9       87.87       93.93      6.17 o 
  -5   6   9       99.59       97.63      5.79 o 
  -4   6   9      253.56      259.07      8.23 o 
  -3   6   9      149.54      142.33     10.21 o 
  -2   6   9        0.95       -0.71      6.01 o 
  -1   6   9       52.84       48.42      6.14 o 
   0   6   9       23.31       23.24      9.16 o 
   1   6   9        0.55        1.49      6.39 o 
   2   6   9       56.75       62.85      6.71 o 
   3   6   9       30.60       31.27      6.29 o 
  -8   7   9       42.05       41.99      7.91 o 
  -7   7   9       10.72       11.55      5.81 o 
  -6   7   9        0.26       -1.23      6.90 o 
  -5   7   9        0.95        0.23      6.43 o 
  -4   7   9       24.59       31.02      6.58 o 
  -3   7   9       15.51       17.33      5.23 o 
  -2   7   9      209.03      228.22      7.26 o 
  -1   7   9      379.28      398.95     10.78 o 
   0   7   9        3.50        6.77      6.48 o 
   1   7   9      157.38      158.55      7.16 o 
   2   7   9       92.61       92.91      7.27 o 
   3   7   9       51.25       52.23      7.85 o 
  -7   8   9       37.53       38.80      6.67 o 
  -6   8   9      305.26      317.66      7.74 o 
  -5   8   9      246.73      252.07      7.13 o 
  -4   8   9      316.08      348.83      9.61 o 
  -3   8   9       50.47       50.22      7.63 o 
  -2   8   9       20.40       20.81      6.51 o 
  -1   8   9       11.65       10.89      6.44 o 
   0   8   9       55.62       55.74      7.68 o 
   1   8   9       25.60       25.40      7.61 o 
   2   8   9        3.05        4.12      6.18 o 
  -6   9   9        7.99        3.63      5.98 o 
  -5   9   9      137.94      133.71      7.58 o 
  -4   9   9      210.56      228.72      9.82 o 
  -3   9   9      205.30      219.66     10.24 o 
  -2   9   9        0.01       -5.48      9.15 o 
  -1   9   9      223.04      241.36      7.44 o 
   0   9   9        1.58       -2.95      8.25 o 
   1   9   9      274.99      272.09     10.32 o 
  -5  10   9       60.80       61.68      6.98 o 
  -4  10   9       62.20       52.78      8.02 o 
  -3  10   9      172.00      183.67      8.23 o 
  -2  10   9       11.05       10.71      9.26 o 
  -1  10   9        2.47       -2.41      9.27 o 
   0  10   9        0.68       -0.31     12.59 o 
  -3  11   9        6.44        2.02     10.03 o 
  -2  11   9        1.02       -5.39     15.84 o 
  -8   0  10      142.09      141.19      7.75 o 
  -6   0  10        4.76        3.53      7.21 o 
  -4   0  10      113.41      101.44      9.63 o 
  -2   0  10      761.27      732.85     20.73 o 
   0   0  10      552.70      564.49     12.74 o 
   2   0  10      212.01      214.53     10.11 o 
  -9   1  10        6.66        5.39      6.24 o 
  -8   1  10      108.10      110.30      6.15 o 
  -7   1  10       16.74       20.91      6.51 o 
  -6   1  10       84.65       85.39      5.64 o 
  -5   1  10       10.24        8.41      5.07 o 
  -4   1  10      223.80      214.75     14.57 o 
  -3   1  10       80.26       79.09      7.45 o 
  -2   1  10     1322.66     1308.36     33.03 o 
  -1   1  10       21.32       21.50      7.02 o 
   0   1  10      272.39      266.54      8.68 o 
   1   1  10        2.19        2.40      6.52 o 
   2   1  10        0.04       -0.79      6.41 o 
   3   1  10       16.48       12.13      6.57 o 
  -9   2  10        0.49        0.03      5.57 o 
  -8   2  10      157.32      163.98      6.37 o 
  -7   2  10       16.67       15.81      5.59 o 
  -6   2  10       10.61       10.38      4.92 o 
  -5   2  10       54.16       36.55      7.04 o 
  -4   2  10       34.55       21.05      7.19 o 
  -3   2  10       51.33       49.91      7.94 o 
  -2   2  10       22.21       24.79      8.61 o 
  -1   2  10       39.53       42.02      7.49 o 
   0   2  10      498.23      504.19     21.11 o 
   1   2  10        0.94        5.36      7.03 o 
   2   2  10      717.32      736.96      9.16 o 
   3   2  10        4.11        4.67      6.81 o 
  -9   3  10       24.77       27.39      7.59 o 
  -8   3  10        5.19        6.97      5.35 o 
  -7   3  10       39.42       45.47      5.42 o 
  -6   3  10      146.64      153.86      6.60 o 
  -5   3  10       19.26       14.17      5.83 o 
  -4   3  10      315.77      285.22     51.26 o 
  -3   3  10       13.78        9.79      6.57 o 
  -2   3  10       64.99       63.68      7.60 o 
  -1   3  10      182.30      184.20      9.91 o 
   0   3  10       94.54      108.58      9.50 o 
   1   3  10        3.00        5.52      6.62 o 
   2   3  10       90.32       88.43      7.24 o 
   3   3  10       19.52       19.74      7.56 o 
  -8   4  10      121.09      114.98      5.75 o 
  -7   4  10       29.69       31.07      5.63 o 
  -6   4  10       23.65       27.19      6.59 o 
  -5   4  10       11.70       13.40      5.94 o 
  -4   4  10       60.62       46.55     14.11 o 
  -3   4  10        4.30        6.47      6.38 o 
  -2   4  10       12.88       13.64      7.33 o 
  -1   4  10        7.88        8.77      7.26 o 
   0   4  10       14.49       20.84      9.15 o 
   1   4  10        0.00        1.85      7.45 o 
   2   4  10       14.15       18.28      7.34 o 
   3   4  10        4.64        2.42      7.15 o 
  -8   5  10        2.09        3.59      5.87 o 
  -7   5  10       10.43       16.82      6.54 o 
  -6   5  10      361.31      393.11      8.22 o 
  -5   5  10       55.27       64.31      8.43 o 
  -4   5  10      443.86      416.56     68.21 o 
  -3   5  10      160.74      154.20     24.29 o 
  -2   5  10       12.80       14.55      7.86 o 
  -1   5  10      116.29      127.66     11.02 o 
   0   5  10        0.80       -2.12      7.38 o 
   1   5  10       29.71       33.19      9.21 o 
   2   5  10       35.31       37.43      7.81 o 
  -8   6  10       33.93       37.88      7.29 o 
  -7   6  10       28.87       33.37      6.89 o 
  -6   6  10       36.82       41.96      6.40 o 
  -5   6  10       85.55       88.20      6.85 o 
  -4   6  10       17.25       18.06      6.47 o 
  -3   6  10       32.41       31.79      9.15 o 
  -2   6  10      160.73      166.15     15.94 o 
  -1   6  10      195.94      206.99      9.95 o 
   0   6  10      109.28      114.57      9.50 o 
   1   6  10       68.85       62.12      6.83 o 
   2   6  10       92.85      103.98     10.79 o 
  -7   7  10        1.41        1.37      5.49 o 
  -6   7  10       27.27       36.88      7.25 o 
  -5   7  10      184.51      180.98      8.22 o 
  -4   7  10      330.39      320.46     33.34 o 
  -3   7  10      170.59      179.77     23.67 o 
  -2   7  10      231.86      249.96     27.95 o 
  -1   7  10        4.60        0.49      7.52 o 
   0   7  10        6.24       10.45      7.51 o 
   1   7  10       87.73      105.97     10.02 o 
  -6   8  10       59.34       51.90      7.65 o 
  -5   8  10       22.58       28.15      9.32 o 
  -4   8  10        3.83        7.58      9.17 o 
  -3   8  10       15.02       21.57      9.17 o 
  -2   8  10        3.03        4.27      9.17 o 
  -1   8  10        5.58        7.00      8.20 o 
   0   8  10      326.97      329.70     21.78 o 
   1   8  10        0.22        1.63     11.21 o 
  -5   9  10      274.03      304.97      9.90 o 
  -4   9  10       31.88       35.22      7.73 o 
  -3   9  10       42.43       39.87      9.38 o 
  -2   9  10      304.67      290.73     10.17 o 
  -1   9  10        0.78        0.80      7.66 o 
   0   9  10       88.71       94.86      9.69 o 
  -3  10  10        1.88        8.42     15.82 o 
  -2  10  10        9.71        7.59     11.24 o 
  -7   0  11      119.69      110.85      9.68 o 
  -5   0  11        0.25        1.96      9.68 o 
  -3   0  11        0.04        0.21      9.31 o 
  -1   0  11      473.78      499.55     14.81 o 
   1   0  11      207.81      227.66     11.40 o 
  -8   1  11       26.16       28.77      6.27 o 
  -7   1  11      307.53      305.91      7.12 o 
  -6   1  11       28.92       21.27      6.47 o 
  -5   1  11      344.45      330.39     35.76 o 
  -4   1  11       12.56       19.04      7.97 o 
  -3   1  11       13.24       11.28     11.16 o 
  -2   1  11       14.83       12.46      9.12 o 
  -1   1  11      112.14      115.36      9.76 o 
   0   1  11      108.38      116.03      8.14 o 
   1   1  11       13.33       16.67      6.97 o 
   2   1  11        0.69       -0.06      6.98 o 
  -8   2  11       25.66       25.84      6.63 o 
  -7   2  11       20.01       20.45      6.31 o 
  -6   2  11        7.37        5.46      6.31 o 
  -5   2  11        0.16       -1.04      7.52 o 
  -4   2  11      235.84      221.00     32.66 o 
  -3   2  11        1.71        4.66      9.02 o 
  -2   2  11       51.81       57.60     10.25 o 
  -1   2  11      526.06      563.58     14.10 o 
   0   2  11       56.60       62.35      9.77 o 
   1   2  11      565.54      629.32     18.16 o 
   2   2  11        4.90        7.76      8.52 o 
  -8   3  11        5.43        0.53      5.93 o 
  -7   3  11      196.34      201.96      7.56 o 
  -6   3  11        0.03       -1.77      6.54 o 
  -5   3  11      227.12      205.19     40.36 o 
  -4   3  11       12.26       12.35      8.09 o 
  -3   3  11        8.40        8.66      8.25 o 
  -2   3  11      106.79      114.61      8.63 o 
  -1   3  11       23.01       25.87      9.24 o 
   0   3  11       42.24       42.03      9.33 o 
   1   3  11        8.75       11.61      9.22 o 
   2   3  11       16.84       22.60      8.41 o 
  -8   4  11       15.51       11.60      7.59 o 
  -7   4  11       21.95       22.63      6.59 o 
  -6   4  11       14.01       15.26      6.52 o 
  -5   4  11        0.03       -0.86      8.09 o 
  -4   4  11       19.88       15.83      9.07 o 
  -3   4  11        8.64       10.04      8.19 o 
  -2   4  11       46.98       44.43      9.46 o 
  -1   4  11      220.79      257.28     11.06 o 
   0   4  11       50.51       56.40      9.41 o 
   1   4  11      120.28      111.03      8.32 o 
  -7   5  11       54.94       61.68      7.09 o 
  -6   5  11       55.50       46.86      7.82 o 
  -5   5  11      182.37      185.14     35.91 o 
  -4   5  11       96.10       95.10     21.71 o 
  -3   5  11      153.51      145.04     27.94 o 
  -2   5  11       44.12       44.60      9.30 o 
  -1   5  11        5.45        5.40      6.51 o 
   0   5  11       69.80       59.13      9.29 o 
   1   5  11       12.56       15.06      8.41 o 
  -7   6  11       78.76       78.48      9.03 o 
  -6   6  11       14.94       11.13      7.68 o 
  -5   6  11       35.11       26.90      9.25 o 
  -4   6  11       24.98       23.35      8.27 o 
  -3   6  11       66.33       63.81     14.13 o 
  -2   6  11      119.42      119.94     12.24 o 
  -1   6  11      122.27      121.68      8.16 o 
   0   6  11       23.01       23.90      7.72 o 
  -6   7  11      109.33      104.39     11.69 o 
  -5   7  11      510.37      493.25     79.63 o 
  -4   7  11       54.42       45.39     12.79 o 
  -3   7  11       14.83       10.49      8.19 o 
  -2   7  11       44.96       38.78     10.17 o 
  -1   7  11        0.33        2.54      8.35 o 
   0   7  11        9.79       17.04      9.28 o 
  -5   8  11        0.10       -4.66     11.30 o 
  -4   8  11       21.17       19.73      7.94 o 
  -3   8  11       42.55       31.73      9.64 o 
  -2   8  11        0.02       -2.30      7.96 o 
  -6   0  12      213.32      189.57     40.29 o 
  -4   0  12      658.37      661.64     16.34 o 
  -2   0  12      126.46      132.77     20.02 o 
   0   0  12      254.35      270.93     13.42 o 
  -7   1  12       16.34        7.85      6.22 o 
  -6   1  12      192.28      167.93     23.81 o 
  -5   1  12       43.08       39.70      7.81 o 
  -4   1  12      109.26      109.65     11.13 o 
  -3   1  12       12.32       15.24     10.56 o 
  -2   1  12       14.71       16.65     11.19 o 
  -1   1  12        4.35        3.69     11.60 o 
   0   1  12       50.69       45.45     11.06 o 
  -7   2  12        0.02        0.74      6.92 o 
  -6   2  12      172.93      149.74     19.69 o 
  -5   2  12      110.15      100.39     22.96 o 
  -4   2  12        4.26        6.63      9.50 o 
  -3   2  12       27.20       29.06      9.62 o 
  -2   2  12       13.73       17.70      9.24 o 
  -1   2  12      110.74      106.97     11.31 o 
   0   2  12      111.68      117.77     10.56 o 
  -7   3  12       49.31       26.68      7.88 o 
  -6   3  12      140.49      129.38     32.84 o 
  -5   3  12       35.87       31.56      9.71 o 
  -4   3  12       62.43       58.64      9.37 o 
  -3   3  12      387.40      400.49     16.96 o 
  -2   3  12       44.53       46.71      9.77 o 
  -1   3  12        9.63        5.89     10.17 o 
   0   3  12       70.35       64.98     11.15 o 
  -7   4  12        0.47       -1.54      8.41 o 
  -6   4  12        1.55        1.00      9.19 o 
  -5   4  12        0.27        0.91      9.08 o 
  -4   4  12      112.43      105.05     22.32 o 
  -3   4  12        4.26        4.85      9.17 o 
  -2   4  12      116.60      128.30      9.78 o 
  -1   4  12       54.62       43.32      9.58 o 
   0   4  12      342.03      340.76     12.75 o 
  -6   5  12      130.57      110.85     24.18 o 
  -5   5  12      108.65       73.81     21.30 o 
  -4   5  12       44.69       38.20      9.42 o 
  -3   5  12       10.32        9.62      8.34 o 
  -2   5  12      111.60      112.09      9.01 o 
  -1   5  12       15.80       10.12     11.32 o 
  -5   6  12       38.20       32.49      9.36 o 
  -4   6  12       47.74       40.74     12.23 o 
  -3   6  12       29.46       18.44      8.77 o 
  -2   6  12       26.22       24.91     13.18 o 
  -5   0  13      252.06      264.89     17.73 o 
  -6   1  13       55.46       49.77      9.90 o 
  -5   1  13        7.51        6.42     10.70 o 
  -4   1  13       36.01       33.21     11.60 o 
  -3   1  13       45.88       41.50     13.48 o 
  -2   1  13       54.61       52.09     15.12 o 
  -6   2  13       29.55       16.30     17.28 o 
  -5   2  13       92.28       94.25     13.19 o 
  -4   2  13       21.36       17.73     11.46 o 
  -3   2  13       82.97       85.21     11.07 o 
  -2   2  13        2.80        0.88     13.81 o 
  -5   3  13      107.59       91.39     20.15 o 
  -4   3  13       12.04       13.83     12.41 o 
  -3   3  13       41.44       48.38     11.45 o 
  -4   4  13       24.56       34.03     22.99 o 
                                                 
